# Supplementary material for: A tumor-specific modulation of heterogeneous ribonucleoprotein A0 promotes excessive mitosis and growth in colorectal cancer cells
Source: Cell Death Dis. 2020 Apr 17;11(4):245. doi: 10.1038/s41419-020-2439-7 (PMC7165183; doi:10.1038/s41419-020-2439-7)
Supplement: Supplementary file 19 — Supplementary Table 1 [file 41419_2020_2439_MOESM19_ESM.xlsx]

## Sheet: Sheet1
Symbol	Gene ID	siRNA No.	Sense	Antisense	Knockdown efficacy of pre-designed siRNA
HNRNPA0	10949	1069893	CGUUGCUUUGGCUUCGUGA(dTdT)	UCACGAAGCCAAAGCAACG(dTdT)	0.857
HNRNPA1	3178	1069898	CAGAUACGUUCGUCAGCUU(dTdT)	AAGCUGACGAACGUAUCUG(dTdT)	0.745
HNRNPA2B1	3181	1069901	UGAGACAGUUUCUUAGCUU(dTdT)	AAGCUAAGAAACUGUCUCA(dTdT)	0.875
HNRNPC	3183	1173317	CGUCAGCGUGUAUCAGGAA(dTdT)	UUCCUGAUACACGCUGACG(dTdT)	0.838
HNRNPD	3184	1069945	GAUUACUUUGCUGCUAGUU(dTdT)	AACUAGCAGCAAAGUAAUC(dTdT)	0.877
HNRNPDL	9987	1069931	CAGUUGAUUUUGUAGAGUA(dTdT)	UACUCUACAAAAUCAACUG(dTdT)	0.903
HNRNPF	3185	1069954	UCAGUGUUUUCUCAUGCAA(dTdT)	UUGCAUGAGAAAACACUGA(dTdT)	0.875
HNRNPG-T	27288	1069883	CAACAGUGGAAUACUAUAU(dTdT)	AUAUAGUAUUCCACUGUUG(dTdT)	0.78
HNRNPH1	3187	1069962	CGACCAAGUUUUACAGGAA(dTdT)	UUCCUGUAAAACUUGGUCG(dTdT)	0.911
HNRNPH2	3188	1069975	GUGAUUCAUGCUUACUGUA(dTdT)	UACAGUAAGCAUGAAUCAC(dTdT)	0.838
HNRNPK	3190	1069990	GUGCAUAAAGAUCAUCCUU(dTdT)	AAGGAUGAUCUUUAUGCAC(dTdT)	0.98
HNRNPL	3191	1171208	GUCCAUACCCUUACACUCU(dTdT)	AGAGUGUAAGGGUAUGGAC(dTdT)	0.919
HNRNPM	4670	1070006	CGGCGACGGAGAUCAAAAU(dTdT)	AUUUUGAUCUCCGUCGCCG(dTdT)	0.826
HNRNPR	10236	1070017	CUAAUCAGGUGAAUGGUAA(dTdT)	UUACCAUUCACCUGAUUAG(dTdT)	0.859
HNRNPU	3192	1070029	AGUUGUCUAAUGGGAUCUA(dTdT)	UAGAUCCCAUUAGACAACU(dTdT)	0.885
HNRNPUL2	221092	1174813	CUACGGGUACCAAGGGUAU(dTdT)	AUACCCUUGGUACCCGUAG(dTdT)	0.838
PCBP1	5093	1112812	GUUAAUGCUGGGAUCCAUA(dTdT)	UAUGGAUCCCAGCAUUAAC(dTdT)	0.859
PCBP2	5094	1112825	CCGGCUACUUAUGCAUGGA(dTdT)	UCCAUGCAUAAGUAGCCGG(dTdT)	0.859
PTBP1	5725	1123746	CUGGCGACAACUUCCAUCA(dTdT)	UGAUGGAAGUUGUCGCCAG(dTdT)	0.838
RALY	22913	1126423	CAGACCCUGGACAUCAACA(dTdT)	UGUUGAUGUCCAGGGUCUG(dTdT)	0.838
