# Supplementary material for: A tumor-specific modulation of heterogeneous ribonucleoprotein A0 promotes excessive mitosis and growth in colorectal cancer cells
Source: Cell Death Dis. 2020 Apr 17;11(4):245. doi: 10.1038/s41419-020-2439-7 (PMC7165183; doi:10.1038/s41419-020-2439-7)
Supplement: Supplementary file 20 — Supplementary Table 2 [file 41419_2020_2439_MOESM20_ESM.xlsx]

## Sheet: Sheet1
Feature ID	Fold change		Feature ID	Fold change		Feature ID	Fold change		Feature ID	Fold change		Feature ID	Fold change		Feature ID	Fold change		Feature ID	Fold change		Feature ID	Fold change		Feature ID	Fold change		Feature ID	Fold change		Feature ID	Fold change
AARS2	2.4212		BMPR2	2.49237		CHMP4A	3.09828		ERC1	2.23945		IPO8	2.1485		MID1	2.03011		NUCB2	2.13348		PRRG4	3.79491		SBNO1	2.22626		TERT	2.22538		WNK1	2.11506
ABC12-49244600F4.3	2.4222		BMS1	2.43897		CIT	2.34953		ERCC6	2.16172		IQCE	2.09634		MIOS	2.16347		NUDT12	2.31904		PSME4	2.15625		SCAF11	2.02058		TET1	3.05371		WRN	2.93119
ABC7-42389800N19.1	2.15361		BOD1L1	2.98291		CKAP2	2.17542		ERLIN2	2.15684		ITFG2	2.47062		MITD1	2.07154		OFD1	2.0308		PTCD1	2.21529		SCAF4	2.03062		TEX9	4.40956		XPO1	2.0149
ABCC2	2.17124		BPTF	2.54406		CKAP5	2.00185		ESF1	2.42932		ITGAV	2.04076		MKI67	2.8132		OPA1	2.39793		PTER	2.02239		SCN5A	3.00566		TFCP2L1	2.36309		XRN1	2.29889
ABHD13	2.04467		BRAF	2.01109		CLDN15	2.24571		EVI5	2.2471		ITPR1	2.76119		MKL2	2.04792		OPA3	2.21931		PTPDC1	2.24113		SEC24D	2.09143		TFDP2	2.24794		YTHDC2	2.00279
AC007383.4	2.1389		BRCA1	2.43698		CLK4	3.06306		EXD3	2.2295		ITPR2	3.51625		MKLN1	2.1203		OPN3	2.86222		PTPN12	2.05439		SECISBP2	2.0614		THADA	2.29309		ZBTB41	2.27177
AC010507.1	6.64543		BRD3	2.00018		CLOCK	2.10161		EXPH5	2.14409		ITSN2	2.48738		MLL	2.60376		ORMDL2	2.06888		PTPN13	2.41329		SENP6	2.2547		THOC2	2.22609		ZC3H11A	2.28837
AC037459.4	2.60332		BRD8	2.0852		COCH	2.67626		EZH1	2.39398		IWS1	2.08934		MLL2	2.7289		OTUD4	2.03225		PTPN4	2.32452		SETD2	2.51364		TLN1	2.12283		ZC3H13	2.74023
AC087650.2	2.43413		BRD9	2.23975		COL12A1	2.10955		FAM110C	2.08036		JMJD1C	2.59043		MLL3	2.6949		OVGP1	5.75677		PTPRG	2.04118		SETD5	2.22115		TMF1	2.41831		ZC3H15	2.17384
ACACA	2.08861		BRPF1	2.10796		COL4A3BP	2.06524		FAM111A	2.26351		JMY	2.71426		MLL4	2.07041		OXR1	2.18388		R3HCC1L	2.03071		SETX	2.63481		TMOD2	2.32377		ZCCHC11	2.30914
ADCY6	2.26289		BRWD1	2.73254		COL4A4	2.69592		FAM13A	2.00272		KAT6A	2.13512		MLL5	2.55882		PAK1IP1	2.04722		RAB3GAP1	2.22861		SF3B2	2.01569		TNS3	2.49786		ZCCHC6	2.30335
ADCY7	2.1865		BRWD3	2.43696		CPEB3	3.19503		FAM161A	2.21019		KAT6B	2.99556		MOB2	2.00045		PALB2	2.01878		RABEP1	2.07175		SGSH	2.1678		TOP1	2.57198		ZCCHC8	2.09362
AFF4	2.18689		BSDC1	2.10049		CPT1B	3.61752		FAM168A	2.09343		KATNAL2	3.54934		MON2	2.65296		PAPD5	2.09908		RABGAP1	2.11488		SHPRH	2.28157		TOP2A	2.00281		ZCRB1	2.09117
AGAP11	2.32803		BSN	2.76209		CRAMP1L	2.08264		FAM177A1	2.01364		KCNJ11	5.76741		MORC3	2.30756		PAQR7	2.14198		RAD50	2.95004		SLC12A4	2.10018		TOP2B	2.02014		ZDHHC11	3.59805
AGL	2.09634		BTAF1	2.27503		CREBBP	2.34704		FAM184A	3.82624		KCNK6	2.52219		MORC4	2.31499		PARP14	2.64733		RAD54L2	2.17256		SLC22A23	2.66048		TOPBP1	2.08376		ZFC3H1	2.48427
AHCTF1	2.41777		BUB1B	2.01496		CRNKL1	2.34941		FAM206A	2.0377		KDM5A	2.207		MPHOSPH10	2.40407		PARP4	2.25986		RALBP1	2.10124		SLC24A1	2.36866		TP53BP2	2.0021		ZFP106	2.17855
AHI1	2.17184		C10orf118	2.66877		CSPP1	2.20427		FAM208B	2.59079		KIAA0020	2.05677		MPHOSPH9	2.09381		PBRM1	2.2232		RALGAPA1	2.5095		SLC35F5	2.54103		TPR	3.16293		ZFP30	2.3915
AHNAK	2.68768		C10orf12	2.65248		CTAGE5	2.10515		FAM210B	2.20256		KIAA0040	2.27477		MRE11A	2.66048		PCDH7	2.62252		RALGAPA2	2.68568		SLC38A7	2.16476		TRAPPC8	2.16527		ZFYVE16	2.08605
AHNAK2	2.78204		C10orf137	2.07176		CTNNBL1	2.02511		FAM48A	2.13681		KIAA0232	2.20378		MSH3	3.71787		PCF11	2.23945		RALGAPB	2.07427		SLC7A6	2.0213		TRIM24	2.01636		ZFYVE9	2.40453
AHRR	2.33632		C10orf88	2.01887		CTR9	2.08517		FAM63B	2.55227		KIAA0368	2.15078		MST1P2	4.29043		PCGF3	2.47874		RALGPS1	2.19837		SLK	2.66507		TRIM37	2.09203		ZKSCAN1	2.03746
AKAP10	2.39876		C12orf51	2.36887		CTSK	4.08891		FAM83B	2.10535		KIAA0556	2.59055		MTMR2	2.10295		PCLO	2.88895		RANBP2	2.52746		SMARCA5	2.27994		TRIM66	2.73325		ZMIZ1	2.49197
AKAP11	2.17221		C14orf102	2.47205		CUL3	2.0428		FANCD2	2.4732		KIAA0564	2.15861		MTMR9	2.09267		PCM1	2.57476		RASA2	2.15077		SMARCAD1	2.41854		TRIO	2.35723		ZMYM2	2.12923
AKAP13	2.42076		C15orf42	2.0479		CWC22	2.40346		FANCI	2.15287		KIAA0913	2.02939		MTOR	2.0078		PCNT	2.53282		RBAK	2.12995		SMARCC1	2.16408		TRIP11	2.71448		ZMYM4	2.25219
ALDH8A1	4.26277		C16orf88	2.58816		CXorf57	2.74435		FANCM	2.4338		KIAA0947	2.36176		MTR	2.14871		PCNX	2.19068		RBBP6	2.66733		SMARCE1	2.07185		TRIP12	2.2585		ZNF131	2.05039
AMDHD2	2.16523		C17orf80	2.03918		DAGLA	2.58663		FAT1	2.34368		KIAA1109	2.83639		MTUS1	2.02745		PDCD7	2.02176		RBBP8	2.08241		SMC1A	2.75754		TRMT1L	2.32098		ZNF16	2.22432
ANAPC1	2.02544		C1orf112	2.14111		DCLRE1A	2.15841		FBN1	2.58161		KIAA1429	2.33643		MYCBP2	3.20213		PDCL3	2.04341		RBM19	2.28752		SMC3	2.86201		TRPM7	2.75666		ZNF202	2.08124
ANAPC4	2.02742		C3orf62	2.11055		DCP1A	2.02541		FBXL19	2.15194		KIAA1432	2.20483		MYH10	2.7699		PDE4DIP	2.07046		RBM25	2.56808		SMC6	2.23959		TRRAP	2.36101		ZNF266	2.05061
ANK2	2.28444		C4orf21	2.18663		DDX60L	2.29624		FBXO10	2.38578		KIAA1468	2.92318		MYH15	2.77922		PDGFB	2.00218		RBM26	2.21017		SMCHD1	2.64686		TSNAXIP1	6.24349		ZNF268	2.09636
ANKHD1	2.54933		C5orf45	2.42282		DEK	2.10235		FBXO11	2.07262		KIAA1598	2.07783		MYO10	2.45171		PDP2	2.09131		RBM28	2.39327		SMEK1	2.03431		TTC17	2.39897		ZNF292	2.46029
ANKLE2	2.06759		C6orf170	2.40395		DENND4A	2.70111		FGD6	2.29996		KIAA1671	2.0563		MYO1E	2.03256		PDPK1	2.17351		RBM33	2.10494		SMG1	2.62845		TTC21B	2.44658		ZNF385B	2.00203
ANKRD11	2.94493		CALD1	2.20493		DENND4C	2.22614		FNIP1	2.02674		KIAA1683	3.55249		MYO5A	2.23295		PDS5B	2.33243		RBM5	2.00861		SMYD2	2.00002		TTC3	2.46397		ZNF407	2.14939
ANKRD17	2.12262		CAMSAP2	2.29465		DEPDC5	2.10121		FRAS1	2.44964		KIF13A	2.04938		MYO5B	2.07069		PDZD8	2.0717		RC3H2	2.05018		SMYD4	2.25716		TTC37	2.83189		ZNF431	2.43748
ANKRD26	2.77972		CAPS2	4.60982		DHRS4	4.16484		FRG1	2.11768		KIF14	2.22616		MYO6	2.21196		PEAK1	2.78069		RCBTB1	2.15799		SNX13	2.42385		TTN	3.39373		ZNF451	2.03778
ANKRD32	2.67834		CASC5	2.52196		DICER1	2.22339		FRYL	2.34193		KIF1B	2.04505		MYO9A	2.48928		PEG10	2.47476		RDX	2.44329		SON	2.32608		TUBGCP4	2.07187		ZNF493	4.34811
ANKRD36	2.73145		CASD1	2.25688		DIDO1	2.08176		GBA2	2.02158		KIF20B	2.94427		MYOF	2.03872		PEX10	2.07645		REV1	2.39712		SOS1	2.4209		TWISTNB	2.00084		ZNF512	2.17469
ANKRD36B	4.43755		CASK	2.08254		DIP2A	2.06457		GCFC1	2.44025		KIF21A	2.33392		MYSM1	2.41528		PHACTR2	2.25082		REV3L	2.82264		SPAG5-AS1	5.26114		TXLNG	2.37682		ZNF532	2.75586
ANKRD36C	3.65422		CBL	2.05787		DIP2C	2.19097		GEN1	3.04865		KIF3A	2.24597		N4BP2	2.44225		PHIP	2.39394		RFC1	2.30795		SPAG9	2.27916		U2SURP	2.27292		ZNF566	2.04556
ANKRD50	2.20008		CC2D2A	2.3501		DIRC2	2.31722		GIGYF1	2.22667		KIF4A	2.02129		NAA15	2.0787		PHKA1	2.1495		RIF1	2.27102		SPECC1	2.20678		UACA	2.82722		ZNF595	2.72685
ANO6	2.16699		CCAR1	2.6452		DMXL2	2.26792		GIGYF2	2.14879		KIF5B	2.21044		NAA16	2.14505		PHTF1	2.44635		RLF	2.42779		SPEN	2.48888		UBA5	2.2155		ZNF614	2.89474
AP1G1	2.07792		CCDC132	2.4029		DNAJC13	2.39757		GNL2	2.18802		KLF12	3.39955		NAA25	2.09825		PIK3C2A	2.54824		RNASEH2C	2.06146		SPTAN1	2.34044		UBA6	2.04011		ZNF618	2.21291
AP3D1	2.06046		CCDC150	2.34655		DNAJC2	2.43823		GNPTAB	2.05452		KLHL22	2.05254		NARG2	2.03925		PIK3CA	2.2601		RNF20	2.20495		SPTBN1	2.20947		UBN1	2.10407		ZNF638	2.36451
AQR	2.22342		CCDC41	2.64608		DNAJC21	2.43809		GOLGA1	2.0267		KNTC1	2.35867		NBAS	2.02492		PIK3CB	2.1198		RNF213	2.61228		SPTLC2	2.15118		UBR1	2.10607		ZNF700	2.8929
ARFGEF1	2.23131		CCDC57	2.38121		DNAJC25	2.97758		GOLGA4	2.9804		KPNA5	2.91945		NBEAL1	2.28166		PIK3R1	2.41904		RNF216	2.05821		SRFBP1	2.2616		UBR4	2.34802		ZNF766	2.80277
ARFGEF2	2.01437		CCDC88C	2.28754		DNMT1	2.47629		GOLGA5	2.06876		KRI1	2.34961		NBEAL2	2.04514		PIKFYVE	2.0225		RNPC3	3.68121		SRSF11	2.1271		UBR5	2.28778		ZNF782	3.09969
ARHGAP21	2.31988		CCHCR1	2.14796		DNTTIP2	2.31168		GOLGB1	3.2872		KSR1	2.01275		NBPF1	2.40641		PILRB	2.07377		ROCK2	2.60689		SSB	2.38538		UGGT2	2.53866		ZNF827	2.06046
ARHGAP29	2.02359		CCNE2	2.85602		DOC2A	3.26249		GOLIM4	2.76995		KTN1	2.91409		NBPF10	2.94527		PITPNM2	2.54702		RP11-13A1.1	3.10024		STAG1	2.12096		UHRF1BP1	2.09467		ZNF862	3.09132
ARHGAP35	2.06879		CDC42BPA	2.53057		DOCK4	4.25571		GPCPD1	2.38458		L1CAM	2.71502		NBPF12	3.58352		PLCB1	2.3268		RP11-178A10.1	2.68309		STAG3L4	3.10483		UHRF1BP1L	2.37489		ZRSR2	3.36741
ARHGAP5	2.197		CDC5L	2.08191		DOCK5	2.40967		GPR126	2.00478		LAMA3	2.35441		NBPF14	3.42183		PLCE1	3.08279		RP11-22B23.1	2.74592		STARD9	2.40291		UNC13A	2.24576		ZZEF1	2.17725
ARHGEF10	2.05146		CDK17	2.10152		DOCK7	2.18509		GREB1L	2.04893		LAMA5	2.53225		NBPF15	2.23015		PLEKHG5	2.17259		RP11-23J9.4	2.69499		STIM2	2.09828		USP15	2.08112
ARHGEF12	2.24882		CDK5RAP2	2.17197		DPP8	2.35594		GRHL2	2.08696		LAMB2	2.29761		NBPF16	2.01595		PLEKHH2	2.4148		RP11-252A24.2	2.46023		STK33	3.04969		USP24	2.08375
ARHGEF17	2.197		CEBPZ	2.40782		DSN1	2.20094		GTPBP8	2.31243		LARP7	2.34189		NBPF8	2.69433		PLEKHM3	2.6654		RP11-291L22.3	2.28222		STRN	2.04843		USP25	2.19064
ARHGEF26	2.14408		CELSR3	2.43743		DSP	2.53131		GZF1	2.09744		LEO1	2.63963		NCAPG	2.09757		PLK4	2.0036		RP11-347C12.2	3.81754		SULT1A4	2.08886		USP32	2.0951
ARID2	2.21747		CENPC1	2.33939		DST	3.068		H6PD	2.12153		LINC00265	2.43469		NCOA3	2.01265		PMFBP1	4.95503		RP11-463D19.2	3.4101		SUPT16H	2.25423		USP34	2.76958
ARMC8	2.18512		CENPE	3.15712		DYNC1H1	2.46223		HAUS6	2.01503		LPIN3	2.56472		NCOR1	2.32983		PMS1	2.26875		RP11-54F2.1	2.95109		SUPT6H	2.06191		USP37	2.26133
ASAP1	2.02329		CENPF	2.87214		DZIP1L	3.02794		HDHD2	2.9993		LRBA	2.3321		NDC80	2.04155		POGLUT1	2.77978		RP11-556O5.3	9.43187		SUPT7L	2.04373		USP42	2.14148
ASCC3	2.61463		CENPJ	2.53481		DZIP3	2.56255		HEATR1	2.14634		LRP6	2.29357		NDRG2	2.24847		POLE	2.06937		RP11-592B15.3	4.72906		SYCP2L	2.41467		USP47	2.13493
ASH1L	2.50402		CEP120	2.04995		ECM1	3.59201		HEATR5B	2.62383		LRRK1	2.40202		NDRG4	2.10296		POLK	2.50126		RP11-645C24.1	4.12619		SYNE1	2.83433		USP8	2.38962
ATAD2	2.40834		CEP128	2.072		EEA1	3.14191		HECTD1	2.51361		LTN1	2.64205		NF1	2.28904		POLL	3.26968		RP11-671M22.5	5.54649		SYNE2	3.23073		USP9X	2.48285
ATAD2B	2.11991		CEP135	2.51357		EFTUD1	2.05872		HELZ	2.24991		LUC7L3	2.45397		NFX1	2.12222		POLQ	2.41027		RP11-69E11.4	2.39154		SYNJ1	2.46146		UTP14A	2.21017
ATF2	2.04323		CEP152	2.58196		EHBP1	2.14795		HERC1	2.74127		LYPD6	5.65995		NHLRC3	3.45767		POLR1A	2.09262		RP11-712L6.5	4.02688		SYTL2	3.15888		UTP20	2.37802
ATM	2.97611		CEP170	2.19998		EIF2AK4	2.14319		HERC2	2.68226		MACF1	2.72109		NIN	2.27672		POLR3F	2.11671		RP11-86H7.1	7.43839		SZT2	2.32296		UTRN	2.19348
ATP11A	2.12539		CEP192	2.30097		EIF2C3	2.0929		HERC2P2	2.39992		MADD	2.02172		NIPBL	2.74034		POU2F1	2.2194		RP4-697K14.7	2.48024		TAF1	2.25311		VCAN	2.37971
ATP11B	2.14593		CEP250	2.20418		EIF2S2	2.63662		HERC2P9	2.38533		MAP1B	2.22122		NLRC4	14.5479		PPFIBP1	2.04844		RP5-862P8.2	2.01395		TAF3	2.04897		VCPIP1	2.02656
ATP11C	2.16041		CEP350	2.65603		EIF3A	2.82276		HIP1	2.01258		MAP3K4	2.25066		NOC3L	2.33197		PPP1R12A	3.00344		RPL5	2.01124		TANC2	2.56094		VIPR1	3.65485
ATP2B1	2.0269		CEP72	2.0443		EIF3C	2.23094		HIVEP1	2.42429		MAP4K4	2.09016		NOL10	2.11824		PPP1R26	2.35261		RPS6KA3	2.16527		TARBP1	3.58318		VPS13A	3.25164
ATP8B1	2.34957		CGNL1	2.22276		EIF4G3	2.42735		HMMR	2.52955		MAP7D3	2.41104		NOL8	2.43004		PPT2	3.23374		RPS6KC1	2.34112		TAX1BP1	2.26285		VPS13B	2.56827
ATR	2.55719		CHD1	2.54662		EIF5B	3.0031		HOOK3	2.29753		MAPK8IP3	2.02347		NOP58	2.40698		PRAGMIN	2.12678		RRBP1	2.10385		TBC1D15	2.00877		VPS13C	2.62963
ATRX	3.08667		CHD2	2.45003		EML5	2.73911		HTT	2.71929		MBD6	2.03534		NOTCH1	2.09635		PRDM11	2.28499		RSF1	2.91279		TCERG1	2.12607		VPS13D	2.58913
BAHCC1	2.39307		CHD4	2.07553		EML6	2.02759		HUWE1	2.41039		MCM8	2.16104		NPHP3	2.13084		PRDM4	2.05084		RSL1D1	2.07957		TCF20	2.0236		WDFY3	2.39299
BAZ1A	2.59768		CHD5	2.72828		EMR2	2.25314		IFT122	2.02058		MDN1	2.93271		NRD1	2.38956		PRKDC	2.54522		RTEL1_1	2.10927		TCHP	2.08173		WDHD1	2.14404
BAZ1B	2.3024		CHD6	2.67312		EP300	2.38468		IGF1R	2.2643		MED12L	2.2448		NRIP1	2.03027		PRKRIP1	2.23925		RTF1	2.11563		TCOF1	2.13102		WDPCP	2.94507
BCORL1	2.23445		CHD7	2.41425		EP400	2.10049		IGF2R	2.06612		MED13	2.0497		NSA2	2.05857		PRPF40A	2.41917		RTTN	2.63314		TDRD7	2.04127		WDR45	2.64555
BDP1	3.08305		CHD8	2.2423		EPC2	2.16984		INCENP	2.00439		MED13L	2.09306		NSD1	2.38318		PRR14L	2.43935		SACS	2.77955		TEAD1	2.11815		WDR52	2.58679
BIRC6	2.83614		CHD9	2.63723		EPG5	2.33721		INO80	2.00833		MGA	2.63629		NSFP1	3.18756		PRRC2B	2.22011		SAFB2	2.02333		TECTA	4.04573		WDR7	2.12254
BLM	2.30284		CHKB	2.35594		ERBB2IP	2.14906		INPP4B	2.14537		MIA3	2.49155		NSUN5P2	3.94316		PRRC2C	2.43613		SBF2	2.75013		TEP1	2.19045		WDR75	2.05699
