# Supplementary material for: A tumor-specific modulation of heterogeneous ribonucleoprotein A0 promotes excessive mitosis and growth in colorectal cancer cells
Source: Cell Death Dis. 2020 Apr 17;11(4):245. doi: 10.1038/s41419-020-2439-7 (PMC7165183; doi:10.1038/s41419-020-2439-7)
Supplement: Supplementary file 21 — Supplementary Table 3 [file 41419_2020_2439_MOESM21_ESM.xlsx]

## Sheet: Sheet1
Feature ID	Fold change		Feature ID	Fold change		Feature ID	Fold change		Feature ID	Fold change		Feature ID	Fold change		Feature ID	Fold change		Feature ID	Fold change		Feature ID	Fold change		Feature ID	Fold change		Feature ID	Fold change		Feature ID	Fold change		Feature ID	Fold change		Feature ID	Fold change		Feature ID	Fold change		Feature ID	Fold change		Feature ID	Fold change
A2LD1	-2.76036		ANO8	-2.38828		C21orf119	-2.2284		CSRP2BP	-2.85532		EPHA10	-2.32344		GLS2	-2.20422		IGFBP4	4.63814		LRFN4	-2.5298		NEIL1	-2.17631		PLAUR	2.36218		RP11-11N9.4	-2.473		RP11-622O11.2	-2.7987		SCUBE3	-2.41916		TBR1	2.42135		UNC5A	-2.17139		ZNF517	-2.06525
ABAT	-2.12056		AP001258.4	-5.73376		C21orf33	-2.76669		CTA-250D10.15	-8.44051		EPHB2	-2.05492		GNE	-2.86874		IGFLR1	-3.20234		LRGUK	-2.27901		NEIL3	-2.10784		PLCH1	-3.09708		RP11-122G18.5	-2.12123		RP11-626H12.3	8.20244		SDC3	-2.21028		TBX19	2.1327		UPB1	-13.5916		ZNF530	-2.21517
ABCA2	-2.04699		AP5B1	-2.61807		C22orf29	-2.94504		CTA-313A17.4	-4.00822		EPM2A	-2.51258		GOLGA2B	-3.73919		IL17RD	-2.2824		LRIG1	2.49964		NELL2	-2.68522		PLEKHH1	-2.16965		RP11-125B21.2	-7.40925		RP11-64K12.2	-2.33589		SECTM1	-2.59953		TCEA1P2	5.07398		USP40	-2.06477		ZNF543	-2.01886
ABCC13	4.2447		APH1B	-2.42863		C22orf43	-2.01345		CTC-205M6.2	-3.24693		ERCC4	-2.65218		GOLGA6L5	-3.04725		IL9R	-8.25075		LRP8	-2.51627		NES	-2.00119		PLSCR4	-2.93512		RP11-130F10.1	-3.65798		RP11-67F24.1	5.46481		SEPSECS	-2.38822		TCP11L2	-3.93072		USP50	5.55771		ZNF554	-3.85058
ABI2	-2.14344		APOBEC3F	-2.75123		C22orf46	-2.74758		CTD-2003C8.1	-2.34561		ESR2	-2.52461		GPNMB	-3.51645		ILDR2	2.45254		LRRC16B	-3.17333		NEURL1B	-3.12327		PM20D2	-2.98617		RP11-134G8.8	4.28298		RP11-67L3.4	-6.56077		SEPT8	-2.00461		TCTN2	-2.48943		VAMP1	-2.02979		ZNF555	-2.00962
AC002117.1	-3.10328		APOL2	-2.9028		C2orf27A	-2.24264		CTD-2135D7.2	-7.1866		ETAA1	-2.3407		GPR110	-2.37536		IMPACT	-2.1461		LRRC20	-2.17281		NHS	-2.8723		PNPLA3	-2.44272		RP11-13A1.1	-2.01429		RP11-6F2.4	-4.3906		SERPINE1	2.0382		TECPR2	-2.56217		VANGL1	-2.06519		ZNF558	-2.12775
AC003029.1	3.21713		AQP1	-2.8696		C2orf62	-5.67123		CTD-2165H16.4	-4.04725		ETS1	2.05547		GPR114	-2.66567		IRF2	-2.42425		LRRC27	-3.21083		NHSL2	-11.5204		PODXL	-2.60509		RP11-164A7.1	-2.7275		RP11-703H8.7	-7.86729		SESN2	2.75228		TEN1	2.18056		VASH1	-2.27214		ZNF566	-2.44487
AC003682.1	-2.65626		AR	11.4596		C2orf81	-3.20201		CTD-2196E14.4	-3.14656		F8	-2.61065		GPR137B	-2.63696		IRGQ	-2.77673		LRRC3	-2.33453		NICN1	-2.88925		POLI	-2.3785		RP11-164J13.1	-2.58687		RP11-726G1.1	-2.52883		SETDB2	-2.10272		TEX14	2.19931		VEPH1	-2.54623		ZNF572	-2.31639
AC004840.9	-2.52019		ARHGAP22	-3.21474		C3orf18	-2.6588		CTD-2228K2.5	-2.8081		FAM131B	4.55339		GPR63	-2.34621		IZUMO4	2.16144		LRRC45	-2.1253		NINL	-2.20804		POLL	-2.8813		RP11-168K11.3	4.57816		RP11-758M4.4	-5.72084		SFXN5	-2.4608		TEX21P	-8.67868		VIPR1	-3.76711		ZNF573	-2.5299
AC005076.5	-2.62713		ARHGEF37	-2.05129		C3orf24	-3.3582		CTD-2258A20.4	-5.12939		FAM134B	-2.35522		GPR83	-3.14505		JMJD4	-3.27372		LRRC61	-2.56181		NIPAL2	-2.19707		POLM	-2.1763		RP11-174G6.5	-6.65588		RP11-764K9.1	-10.9731		SGPP2	-2.05896		TF	7.33076		VSIG10	-2.26368		ZNF585B	-2.17034
AC005280.1	-2.09977		ARID5B	-2.94428		C3orf80	-5.56806		CTD-2267D19.3	-2.3664		FAM166B	-4.53377		GPR87	3.81744		JRKL	-2.34519		LRRC73	-7.3756		NIPAL3	-2.17967		POM121L9P	-6.28331		RP1-117O3.2	-2.49037		RP11-77K12.8	-3.0942		SH2D5	-2.33043		TFAP4	-2.17277		VWA5A	-2.05521		ZNF589	-2.61507
AC005682.5	-2.40646		ARL4A	-2.14006		C4BPB	3.48118		CTD-2270L9.4	-2.17114		FAM169A	-2.16847		GPRASP2	-2.31424		JUN	2.8852		LRRC8B	-2.76383		NIPSNAP3A	-2.58659		PPL	-2.06381		RP11-195F19.5	-5.77306		RP11-783K16.10	5.51126		SH3BGR	-3.58303		THAP5	-3.69419		VWA5B2	-3.06332		ZNF594	-2.14843
AC006276.7	-8.98575		ARL6IP1	-2.68058		C4orf52	-2.29017		CTD-2314B22.3	-2.44053		FAM174A	-3.20366		GRAMD1B	-2.02443		KANK2	2.20721		LRRIQ1	-4.19383		NKX3-1	-2.53303		PPM1D	2.41787		RP11-196I18.4	-7.43052		RP11-792A8.2	2.20849		SH3PXD2A	-2.25745		THAP8	-2.15111		WDR31	-3.42654		ZNF619	-2.31245
AC006946.15	-3.25742		ARMC3	-2.82345		C5orf54	-3.21016		CTD-2366F13.1	-2.49825		FAM174B	-3.32896		GRAMD2	-2.32025		KB-1896H10.1	-2.18829		LRRN2	-2.35038		NLRC3	-2.67251		PPM1H	-2.42649		RP11-221N13.3	-4.42573		RP11-795F19.1	-3.27622		SH3PXD2B	-2.19747		THEM4	-2.41363		WDR60	-2.16507		ZNF623	-3.19018
AC007092.1	5.07398		ARMC9	-2.14217		C5orf55	-2.25781		CTD-2514K5.4	-2.80517		FAM176C	-2.21052		GRIA1	-4.91294		KBTBD6	-2.11723		LRRN4CL	-2.94134		NLRC5	-2.04502		PPP4R4	-2.01052		RP11-225L12.2	-8.95614		RP11-802E16.3	-2.00879		SH3TC2	-2.63067		THEM6	-4.03899		WDR92	-2.05496		ZNF643	2.62928
AC007246.3	-2.38696		ARNT2	-2.20895		C5orf63	-2.3626		CTD-2541M15.1	3.10126		FAM211B	3.54021		GRK7	6.91843		KCNAB1	-2.64726		LRTOMT	-2.16537		NME1-NME2	2.82288		PRDM1	3.14402		RP11-243J18.3	-2.15886		RP11-847H18.2	-2.86773		SIGLEC10	-8.01659		THRB	-3.5829		XXbac-B135H6.15	-4.95001		ZNF658	-3.35143
AC007405.4	-12.4444		ARSD	-2.81951		C6orf203	-2.0123		CTD-3232M19.2	2.17131		FAM216A	-2.35029		GRM2	-4.34352		KCNAB2	-2.00867		LTB4R2	-2.70814		NOXA1	-4.02331		PRDM5	-3.25414		RP11-244H3.1	-2.26535		RP11-849F2.5	-2.40265		SKI	2.28422		TIGD2	-2.13775		ZBED3	-2.51161		ZNF681	-2.73596
AC007566.10	-17.6813		ART3	-10.9731		C9orf69	-2.44741		CTSW	-2.08144		FAM217B	-2.11869		GS1-251I9.4	-2.10231		KCNF1	3.26881		LY6K	2.91123		NPTX1	-8.55646		PRIMA1	-2.58973		RP11-262H14.1	-2.38096		RP11-855A2.5	-8.67868		SLC10A7	-2.04755		TIGD5	-2.05522		ZBTB25	-2.00449		ZNF688	-2.37242
AC007663.1	-2.27171		ARV1	-2.87877		CACNA1F	5.93669		CYB5R3	2.01786		FAM219A	-2.14509		GS1-393G12.10	-2.43504		KCNJ10	-6.79212		LYPLAL1	-2.01302		NPTXR	-2.53338		PRMT6	-2.14791		RP11-262H14.4	-2.28669		RP11-867G2.6	-4.54763		SLC16A5	-2.35181		TIMP3	-6.78472		ZBTB47	-2.11043		ZNF714	-2.02516
AC008697.1	-2.71681		ASNS	-2.11677		CALML6	-2.54095		CYorf15A	-2.6801		FAM21D	-2.60252		GSTT2B	-3.11593		KCNK13	-2.62246		LYRM2	-2.1078		NR2E1	-3.92045		PRRT2	-11.7726		RP11-267N12.3	-2.90089		RP11-86H7.1	-2.19807		SLC16A6	-3.0565		TIRAP	-2.14523		ZC3H6	-2.48807		ZNF718	-6.28331
AC009237.8	-2.18039		ATF3	2.31545		CAMK2B	7.73957		CYP19A1	-7.30831		FAM220A	-2.70193		GTF2IRD2B	-2.28143		KCNN2	6.45908		MAFF	2.08839		NREP	-3.43668		PRSS30P	-2.24735		RP11-276H7.2	3.98819		RP11-874J12.2	-2.88875		SLC16A8	-2.04154		TJP3	-2.14495		ZDHHC1	-2.87892		ZNF772	-3.38304
AC009404.2	-2.08496		ATG16L2	-2.21897		CAMKK2	-2.1693		CYP1A1	-2.07559		FAM27E3_1	-8.30367		GUCY1B2	-3.87881		KCTD11	-3.7707		MAFG-AS1	-2.70643		NUDT12	-2.15098		PSAP	-2.08195		RP11-277P12.6	-3.46426		RP11-890B15.3	-5.24862		SLC16A9	-2.10948		TLCD1	-2.11296		ZDHHC23	-2.14167		ZNF780A	-2.00842
AC009502.3	-2.67162		ATP2A3	-2.05759		CASC2	-2.5379		CYP24A1	-2.03213		FAM47E	-2.2095		GUSBP4_1	-3.06041		KCTD16	-4.16293		MAGEA9B	-3.85046		NUDT16	-2.59146		PSD4	-2.29373		RP11-27I1.2	-2.6577		RP11-89F3.2	6.13695		SLC17A5	-2.1552		TLN2	-2.61008		ZDHHC24	-2.17733		ZNF780B	-3.01414
AC009948.5	-2.68549		AVL9	-2.05568		CCDC103	-2.92655		CYP27B1	-2.08489		FAM76A	-2.82275		H1F0	-2.65705		KDM4D	-2.59041		MAMLD1	-3.02806		NUDT18	-2.22929		PSPC1P1	-3.83425		RP11-27I1.4	-3.20975		RP11-941F15.1	-2.02864		SLC18B1	-2.81723		TLR3	-2.15058		ZEB1-AS1	-3.25064		ZNF783	-2.29302
AC010148.1	-9.36386		B3GNT1	-2.20356		CCDC110	-4.3488		CYP2J2	-3.10716		FAM78A	-3.3208		H6PD	-3.74957		KHDRBS1	-2.00966		MAP1A	-2.52606		NUDT19	-2.34623		PTCH1	-2.11369		RP11-284F21.7	-2.26468		RP11-94C24.3	-12.7685		SLC1A1	-2.95412		TLX3	-2.67905		ZFAND2A	3.06125		ZNF792	-2.62935
AC011450.1	-2.17259		BAG3	2.95303		CCDC111	-2.29426		CYP4V2	-3.12273		FAM82A1	-2.18568		HAND2	5.74433		KIAA0040	-2.0499		MAP1LC3A	-6.38426		NUDT6	-2.02767		PTCHD2	-2.16666		RP11-286E11.1	2.62602		RP11-96L14.7	-3.26433		SLC25A27	-2.50678		TMCO4	-2.19319		ZFP14	-2.61181		ZNF813	-2.559
AC012313.1	-2.01558		BAHCC1	-2.06329		CCDC113	-2.99123		CYS1	-3.18506		FAM82B	-2.12033		HAPLN2	7.25299		KIAA0232	-2.00696		MARCKS	-2.13232		NUDT7	-3.45487		PTPN18	-2.37556		RP11-290F20.1	-2.3046		RP11-996F15.2	-4.91294		SLC25A35	-2.92215		TMED8	-2.47154		ZFP30	-2.47847		ZNF816	-2.54856
AC013268.3	-7.77684		BATF2	-4.03931		CCDC114	-4.94666		DCK	-2.25793		FAM86B1	-3.0223		HAUS2	-2.22799		KIAA0319	-3.62553		MARVELD1	-3.19596		OCRL	-2.04896		PVRL4	2.65252		RP11-293B20.1	-3.19997		RP1-199H16.5	-2.60569		SLC26A2	-2.37626		TMEM106B	-2.26111		ZFP90	-2.37774		ZNF827	-2.07667
AC013268.5	-2.61788		BBC3	3.45647		CCDC122	-2.37426		DDX11L5	-10.6014		FAM86B2	-2.44711		HCG27	-3.61053		KIAA0586	-2.03207		MBP	-3.21604		OGFOD2	-2.27428		PYGO2	-2.06204		RP11-298I3.5	-2.43664		RP13-131K19.2	-3.84376		SLC26A4	-2.55705		TMEM125	-2.21272		ZFYVE28	-2.52529		ZNF843	-5.72222
AC015818.3	4.66362		BBS1	-5.0311		CCDC125	-2.23562		DDX58	-2.43022		FAM86C2P	-3.01043		HECW1	-3.31985		KIAA0825	-2.06591		MC5R	3.68457		OMA1	-2.03566		R3HDM2	-2.02491		RP11-303E16.8	-2.07613		RP13-15E13.1	-2.67094		SLC29A2	-2.13818		TMEM129	-2.655		ZG16B	-2.30064		ZNF85	-2.70958
AC020910.2	-3.25372		BBS10	-3.12674		CCDC136	-2.0134		DEDD2	2.11328		FAM89A	-2.30079		HEG1	-2.33913		KIAA1328	-2.27372		MDM1	-2.25708		ONECUT2	-2.27477		RAB33B	-2.01823		RP11-323F5.2	-2.08395		RP13-582O9.5	-2.11592		SLC38A6	-2.01033		TMEM134	-2.33145		ZHX2	-2.16567		ZNF876P	-5.10686
AC020947.2	-4.39433		BBS5	-2.64428		CCDC15	-2.16857		DET1	-2.22479		FANK1	-2.71722		HEMK1	-2.50128		KIAA1377	-2.15075		MED26	2.06509		OPN3	-2.654		RAB37	-2.29926		RP11-324A3.1	-5.075		RP1-46F2.2	-3.0264		SLC45A1	-2.22414		TMEM139	-2.16505		ZKSCAN3	-2.86078		ZNF91	-2.00378
AC021593.1	-3.14541		BBX	-2.10959		CCDC159	-2.78761		DGCR5	-2.72641		FAS	3.62545		HERC2P10	-2.53788		KIAA1407	-3.99134		MEGF6	-2.20053		OPRM1	-6.28331		RAB38	-2.67335		RP11-337C18.8	-2.90646		RP3-322G13.5	-4.18179		SLC46A1	-2.78987		TMEM143	-2.07702		ZNF132	-2.29459		ZNHIT2	-2.72295
AC073043.2	-2.35069		BCAN	-4.13394		CCDC24	-2.74194		DGKG	-4.90372		FBXL4	-2.51584		HERPUD1	2.07711		KIAA1430	-2.01171		MESDC1	-2.43696		ORAI1	-2.23935		RAB3GAP1	-2.05283		RP11-342D14.1	-12.2212		RP3-399L15.3	-2.18329		SLC48A1	-2.2864		TMEM158	-3.61509		ZNF133	-2.37867		ZSCAN16	-2.20731
AC073263.1	-5.52087		BCDIN3D	-2.63768		CCDC25	-2.62407		DGKQ	-2.25519		FBXO24	-2.90551		HESX1	-3.47968		KIAA1958	-2.14788		METTL18	-2.78298		OSCP1	-2.06374		RABL2A	-2.45598		RP11-34P13.12	-3.58226		RP3-439F8.1	-10.26		SLC6A16	-2.30621		TMEM187	-2.05561		ZNF17	-2.51798		ZYG11B	-2.25392
AC074117.10	-2.36817		BCL2L12	-2.29396		CCDC7	-2.79922		DHFRL1	-2.88859		FBXO27	-2.28694		HEXDC	-2.12135		KIF12	-3.00635		METTL20	-2.05008		OSGEPL1	-2.602		RAE1	2.04103		RP11-368I7.2	-2.43933		RP4-594I10.2	-9.27733		SLC6A17	-2.46731		TMEM19	-2.663		ZNF177	-2.70895
AC074286.1	-12.4697		BHLHB9	-2.23261		CCNO	-2.24523		DHRS2	3.08182		FBXO4	-3.17532		HEXIM2	-2.19331		KIR3DX1	6.91843		METTL7B	-2.24598		OTUB2	-2.59054		RALY	2.22999		RP11-369J21.5	-2.56811		RP4-594I10.3	-3.57743		SMAD7	2.65637		TMEM198B	-2.45087		ZNF181	-2.52433
AC087886.1	-7.97681		BIVM	-2.2751		CCR10	-3.51919		DHRS4-AS1	-2.29259		FBXO45	-2.37097		HEYL	-2.04738		KLF11	2.03578		MEX3D	2.07962		P2RX7	-4.19042		RAPGEF3	2.63513		RP11-378J18.3	-4.511		RP4-694B14.5	-2.05291		SMARCA2	-2.03086		TMEM200B	-2.41495		ZNF221	-2.73909
AC090505.6	-3.62994		BOC	-2.55005		CCRN4L	2.13055		DHTKD1	-2.11978		FBXO48	-3.18025		HFE	-3.2953		KLF12	-2.68777		MFSD6	-2.85435		PACS1	-2.10445		RAPGEF5	-2.26525		RP11-382J12.1	7.33076		RP4-717I23.3	-2.44937		SMPD3	-2.0224		TMEM231	-3.39126		ZNF222	-2.2822
AC091729.9	-2.70282		BOK	-2.41672		CD160	-2.04083		DHX32	-4.56192		FBXW10	-2.17834		HIP1	-2.14214		KLF15	-2.56233		MGAM	2.50622		PAN2	-2.00223		RASD2	-2.91062		RP11-392A22.2	-3.02853		RP4-751H13.6	-2.63395		SNCA	5.15481		TMEM25	-2.0649		ZNF225	-2.55931
AC091801.1	-12.3602		BPHL	-2.97011		CD22	-2.19853		DHX8	-2.11401		FDXR	2.46902		HIST1H1A	3.15855		KLF7	-2.22388		MIA2	-4.64699		PAQR7	-2.23732		RASSF3	-3.00326		RP11-39K24.10	-4.79686		RP4-785G19.5	-2.08759		SNPH	-3.49823		TMEM5	-2.20203		ZNF230	-2.66803
AC092619.1	-4.91294		BRI3BP	-2.93366		CD226	-3.19839		DIP2C	-2.24063		FECH	-2.04166		HIST1H2BE	2.38381		KLF9	-2.07466		MIR155HG	-5.96815		PARP15	-6.28331		RAX2	-2.61712		RP11-41O4.2	-2.09203		RP4-798C17.6	-2.17465		SNTG2	-3.04731		TMEM60	-2.24988		ZNF234	-2.49189
AC093162.5	-2.07245		BSN	-2.22368		CD4	-2.5856		DIS3L	-2.20901		FER1L5	-4.72925		HIST1H2BG	3.43288		KLHDC7B	3.06622		MLLT3	-2.29377		PARP16	-2.04454		RBM43	-2.86618		RP11-420G6.4	7.79011		RP5-1086D14.3	-7.30831		SNX10	-2.00237		TMEM62	-2.32412		ZNF239	-2.12926
AC093510.2	-4.39336		BTBD6	2.52866		CDH18	6.04675		DISP2	-2.39996		FGF17	-2.91705		HIST3H3	31.1856		KLHL29	-2.18842		MLXIPL	-2.05382		PARP9	-2.35643		RCAN3	-2.41357		RP11-429J17.6	-2.44843		RP5-1121A15.1	-3.59463		SOCS3	2.47964		TMEM63C	-3.08319		ZNF248	-2.14556
AC093627.9	-4.88781		BTG2	2.30735		CDKN1A	11.9335		DLGAP2	-5.97785		FGF9	-2.21132		HMGA1P4	-2.65225		KLHL2P1	-7.67685		MMACHC	-2.25149		PARS2	-2.01277		RDH14	-2.26151		RP11-429J17.7	-4.16213		RP5-1157M23.2	-2.62845		SOX4	-2.03268		TMTC4	-2.57668		ZNF25	-2.09245
AC098820.3	-5.36004		BTK	-7.17321		CECR6	-3.54155		DMBT1	-5.33903		FHAD1	-2.21957		HMGN2P8	-2.96179		KMO	-6.28331		MMD	-3.22803		PCDH12	-3.53773		RDM1	-2.2321		RP11-436I9.4	4.15176		RP5-886K2.3	-2.68806		SPAG8	-3.00759		TMX4	-2.65272		ZNF252P	-2.32621
AC105344.2	-2.49469		BTN3A1	-2.88233		CELF5	-2.10482		DNAH5	-2.2073		FIBCD1	-2.15069		HNF1B	-2.05212		KNDC1	-2.28535		MMP9	6.83079		PCLO	-2.62162		REEP1	-2.00962		RP11-438N16.1	-2.2663		RP5-903G2.2	-8.90184		SPATA7	-3.41744		TNFAIP8L1	-2.08241		ZNF254	-2.23131
AC128709.3	-6.1611		BX284668.1	-3.32057		CEP112	-2.59223		DNAJB1	2.29605		FITM2	-2.97159		HNF4G	-3.47639		KRCC1	-2.18789		MOCOS	-2.27202		PCTP	-2.0856		REPIN1	-2.03216		RP11-467M13.1	-2.41061		RP5-940J5.3	-6.07149		SPEF2	-2.45643		TNFRSF10B	2.6096		ZNF280B	-2.08136
AC131971.3	6.22158		C10orf95	-2.06366		CEP19	-3.35493		DNAJB4	2.14006		FKBP1A-SDCBP2	-2.20719		HNRNPA0	-4.26359		KRT16	3.99513		MORN1	-3.12928		PCYOX1L	-2.59667		RET	-3.31042		RP11-46F15.2	-6.38426		RP5-995J12.2	-2.60894		SPIN4	-2.17632		TNFRSF10D	3.98559		ZNF283	-2.41175
AC135178.1	-4.0367		C11orf63	-3.16804		CEP44	-2.18858		DNAJC16	-2.2869		FLVCR1-AS1	-2.33463		HOMEZ	-4.34684		KRT23	-2.38375		MRAS	-2.39324		PDIA3P	4.86016		RHBDL3	-2.16599		RP11-472B18.1	-3.00289		RP6-65G23.3	-2.32179		SPIRE2	-2.35197		TNFRSF13C	-4.77896		ZNF285	-2.26609
AC159540.1	-2.94021		C11orf74	-2.57268		CEP68	-2.16612		DOC2A	-2.45903		FMN1	3.35821		HOTAIRM1	-3.63652		KRT34	2.0194		MRFAP1L1	-2.02417		PDIK1L	-2.18384		RHOU	-2.23278		RP11-473O4.5	4.20099		RPE65	-2.24691		SRD5A3	-2.64185		TPSG1	-8.55646		ZNF302	-2.87354
AC226150.4	-5.46176		C14orf1	2.1232		CES3	-3.06596		DOCK11	-3.65381		FOXD4L2	-3.63978		HOTTIP	-6.42337		KRTAP4-7	-2.34366		MRI1	-2.6024		PDP1	-2.17315		RHPN1	-3.32636		RP11-47I22.4	3.18895		RPGRIP1L	-2.00466		SRGAP3	-2.59817		TRAF3IP3	-2.13979		ZNF318	-2.07782
ACCS	-2.70411		C14orf132	-3.17186		CHAC2	-2.73595		DOLK	-6.73301		FOXH1	-4.68792		HOXA1	-3.20466		LAMA1	8.81693		MRVI1	-2.74921		PDZD9	-2.60857		RIMS3	-2.06423		RP11-480I12.5	-3.25278		RPL15P3	2.91832		SRMS	-2.81182		TRERF1	-2.28014		ZNF32	-2.49977
ADAMTS13	-2.68349		C14orf79	-2.32613		CHDH	-2.43195		DPF3	-3.59783		FOXN3	-2.44657		HOXA11	-2.007		LCA5	-2.18296		MS4A4A	-4.57988		PELI3	-2.02837		RMI2	-3.03703		RP11-488C13.5	-2.08014		RPLP0P6	2.32884		SSR4P1	-5.92891		TRIM10	-3.98541		ZNF320	-2.19166
ADAMTS15	-3.53837		C14orf93	-2.27148		CHRND	-4.19884		DPY19L3	-2.2757		FPGT	-3.02304		HOXA13	-2.4951		LDHD	-4.48211		MSANTD4	-2.52531		PEX11B	-2.53161		RNASE4_1	-4.91366		RP11-492E3.1	-2.31915		RPS19	2.36342		ST18	-6.28331		TRIM65	-3.99319		ZNF321P	-2.63423
ADCK1	-2.86819		C15orf38-AP3S2	-2.41776		CHST14	-2.158		DTX3L	-2.36224		FRZB	2.76893		HOXA2	-2.00181		LDLRAP1	-2.61912		MTFMT	-2.20284		PEX26	-2.35268		RNASEL	-2.54834		RP11-505K9.4	-9.59691		RPS6KA2	-2.22301		ST3GAL1	-2.07599		TRIM66	-2.22824		ZNF323	-2.33563
ADO	-2.08005		C15orf60	3.73768		CHST2	-4.2635		DUOX2	4.77007		FUT5	4.93262		HOXB5	-2.12967		LDOC1L	-2.90124		MTHFR	-2.09119		PEX5L	-2.90094		RNF11	2.38086		RP11-508N12.2	-5.82958		RPS6KL1	-2.43839		ST3GAL5	-2.78011		TRIM69	-2.53423		ZNF324B	-2.1638
ADPRH	-2.78657		C16orf45	-2.05766		CITF22-92A6.1	-8.0148		DUSP8	2.36971		FXYD6	-7.66732		HOXB9	-8.72732		LEKR1	-6.95786		MTIF3	-2.32841		PGF	2.42859		RNF112	-5.075		RP11-519G16.3	-4.91294		RSAD1	-2.12649		STAG3L3	-2.04606		TRIM73	-2.86178		ZNF333	-2.32597
ADTRP	2.90381		C16orf74	-2.69152		CMTM4	-3.1973		DYRK3	-2.54369		FYCO1	-2.29015		HPDL	-3.85475		LEPREL4	-2.00949		MTR	-2.05266		PHF15	-2.34532		RNF135	-2.88847		RP11-521C20.4	-4.62007		RSG1	-2.32623		STARD8	-2.07257		TRIQK	-3.27785		ZNF341	-2.01918
AGGF1	-2.0121		C17orf49_2	3.0897		CNN1	7.10866		E2F5	-2.66158		FZD4	-3.17371		HRCT1	-6.03437		LGALS8	-2.54979		MTRF1	-2.04175		PHF17	-2.28275		RNF144A	-2.26058		RP11-531A24.5	-2.05177		RSPH3	-2.34119		STK32C	-2.48042		TRMT5	-2.28328		ZNF354A	-2.2962
AKAP8L	2.37129		C17orf58	-2.164		CNPY4	-4.33594		ECHDC3	-2.91872		GADD45A	2.6295		HS6ST1	-2.00874		LINC00106	-18.1905		MTUS2	2.79517		PHLDA2	2.165		RNF144B	-2.62436		RP11-538I12.2	-3.24209		RTL1	6.04675		STOML1	-2.02147		TRPV3	2.00993		ZNF354C	-6.28331
AKTIP	-2.63381		C17orf90	-2.06787		CNTLN	-2.2316		EDN1	5.91903		GADD45G	2.14248		HSDL1	-2.31579		LINC00173	-3.85109		MUC1	6.37586		PHLDA3	4.09754		RNF19A	-2.01029		RP11-539I5.1	-2.39979		RWDD2B	-2.08564		STON1	-4.03837		TSGA13	-2.56757		ZNF37BP	-2.07497
AL133168.3	3.63041		C19orf55	-2.09157		COG8	-2.09222		EFR3B	2.06512		GALNT12	-2.72158		HSFX1	-6.44633		LINC00256A	-4.25207		MYEOV	-2.75328		PI4K2A	2.80316		RNF223	-2.17458		RP11-540A21.2	-2.18875		SALL3	4.40166		STOX1	-3.44287		TSPYL4	-2.04832		ZNF385B	-2.10226
AL136218.1	2.8298		C1GALT1C1	-2.10343		COL4A4	-2.56631		EHHADH	-2.14657		GALNT13	-11.0608		HSPA12B	-2.05081		LINC00426	-6.96554		MYLK-AS1	-2.02551		PI4K2B	-2.19999		RNF26	-2.83458		RP11-540O11.1	-2.08447		SAMD10	-5.4233		STOX2	-2.12863		TTBK2	-2.20579		ZNF391	-4.38745
AL162759.1	-2.7569		C1orf201	-2.04972		COL5A3	2.02744		EID2B	-3.37302		GALR2	4.16252		HSPA1A	9.34575		LINC00449	-6.25775		N4BP1	-2.05355		PIF1	-2.0617		RNFT2	-2.48385		RP11-556O5.3	-2.79862		SAMD12	-2.37698		STRADA	-2.01653		TTC13	-2.23978		ZNF395	-2.40286
AL591845.1	-2.69063		C1orf216	-2.40103		COX10-AS1	-2.09509		EIF4EBP1	-3.08596		GATA2	2.02146		HSPA1B	5.346		LINC00476	-2.00864		NAALADL1	-2.55063		PIGM	-2.39607		ROBO2	4.2447		RP11-561C5.4	-3.22475		SAMD13	-2.23598		SULT1C2	-3.20264		TTLL11	-2.34779		ZNF416	-2.13477
ALG10B	-2.47181		C1orf233	-2.00218		COX18	-2.93975		ELAC1	-4.61956		GATAD1	-2.04729		HSPA6	16.9313		LIPA	-2.29045		NACAP1	2.26873		PIH1D2	-2.2885		ROPN1L	6.51769		RP11-564D11.3	-3.38282		SAMD14	-2.15469		SUOX	-2.02825		TTLL6	-4.73495		ZNF417	-2.20664
ALG1L	-2.24432		C1orf74	-2.02687		CPNE8	-2.08387		ELL	2.38482		GATM	-2.69174		HSPE1	2.23805		LIX1L	-2.90555		NADKD1	-2.43648		PIK3R1	-2.23819		RP11-1008C21.2	-4.38981		RP11-566K11.2	2.75743		SAMD15	-2.18496		SUSD4	2.95891		TTPA	-3.92523		ZNF419	-2.55682
ALPK1	-2.1623		C1QL3	-2.0129		CPT2	-2.76264		ELL3	-2.32855		GATSL3	-5.46176		HYLS1	-3.24999		LMBRD2	-2.68029		NAGLU	-2.4663		PIK3R3	2.17536		RP11-1035H13.2	4.19761		RP11-566K8.2	6.22158		SAMD5	-3.7675		SYNM	-2.53276		TUBA8	-4.64369		ZNF485	-2.02699
AMDHD1	-3.37402		C1QTNF1	-2.41802		CR769776.4	-10.2722		ELOVL3	2.98871		GCNT1	-2.19084		ICA1	-2.15334		LMCD1	4.0463		NALCN	-4.21081		PILRA	-2.42671		RP11-1060J15.4	-2.39669		RP11-56G10.2	-2.77352		SAMD9	-2.5731		TAB1	-2.10862		TUBB4A	-2.37343		ZNF488	-2.85532
AMMECR1	2.09107		C1QTNF3	-2.7954		CREBL2	-2.12973		EME1	-2.42393		GDF15	3.18265		IFIH1	-2.31296		LMF1	-2.1873		NANP	-2.07002		PKD1L2	-2.56994		RP11-108O10.8	-3.06888		RP11-578F21.3	-2.15101		SAMHD1	-2.43542		TAGLN3	2.42852		TUBGCP5	-2.15999		ZNF497	-2.84086
AMT	-2.66077		C1QTNF6	-2.0284		CRIP2	-2.11174		ENDOD1	-2.97948		GJA3	-2.78931		IFIT5	-2.72173		LMLN	-2.17117		NAT1	-2.0942		PKD2	-2.51467		RP11-10A14.5	-3.94005		RP11-583F2.1	-7.77684		SAPCD1-AS1	-2.51059		TAL1	-9.92683		TYSND1	-2.0279		ZNF502	-2.70545
ANKRD26	-2.06486		C1RL	-2.96094		CROCCP3	-2.00217		ENOSF1	-2.07928		GLCE	-2.09617		IFNAR2	-2.06465		LMOD3	-2.78432		NAT14	-2.39884		PKN1	-2.84748		RP11-111F5.4	-4.58139		RP11-583F2.3	-2.1106		SCAMP1	-2.46598		TARBP1	-2.01178		UBA7	-3.43243		ZNF503-AS1	-3.52822
ANKRD34A	-2.7252		C2	-2.59768		CRYM-AS1	-2.06851		ENTPD5	-2.17774		GLI1	-2.24018		IFT27	-2.06993		LPAR3	-2.21148		NAT16	-2.32166		PLA2G15	-2.0043		RP11-111M22.2	-2.86462		RP11-618G20.1	2.32888		SCAMP5	-2.01089		TAS1R3	2.72821		UBC	-3.93831		ZNF506	-2.62199
ANKRD5	-2.19604		C20orf194	-2.05934		CSF3R	-3.04922		EPDR1	-2.1358		GLI4	-2.38655		IGF1	-2.13584		LPCAT1	-2.09669		NAT8L	-2.89932		PLAC9	-4.21196		RP11-112L6.3	6.88436		RP11-620J15.3	-4.0775		SCMH1	-2.07302		TBC1D16	-2.04433		UCN2	2.50397		ZNF514	-2.4439
