# Supplementary material for: A tumor-specific modulation of heterogeneous ribonucleoprotein A0 promotes excessive mitosis and growth in colorectal cancer cells
Source: Cell Death Dis. 2020 Apr 17;11(4):245. doi: 10.1038/s41419-020-2439-7 (PMC7165183; doi:10.1038/s41419-020-2439-7)
Supplement: Supplementary file 22 — Supplementary Table 4 [file 41419_2020_2439_MOESM22_ESM.xlsx]

## Sheet: Sheet1
Symbol	Gene ID	siRNA No.	Sense	Antisense	Knockdown efficacy of pre-designed siRNA
ANKRD26	22852	1005558	CGUUAGCAAACCCUGGUCU(dTdT)	AGACCAGGGUUUGCUAACG(dTdT)	0.91
BAHCC1	57597	1174013	CAGUUCACGGGAGAUUUGA(dTdT)	UCAAAUCUCCCGUGAACUG(dTdT)	0.869
BSN	8927	1013460	CGAGCAUCGUGACUACCUA(dTdT)	UAGGUAGUCACGAUGCUCG(dTdT)	0.98
COL4A4	1286	1034068	CUGAGAAGACCCUUCAGUA(dTdT)	UACUGAAGGGUCUUCUCAG(dTdT)	0.98
DIP2C	22982	1041658	CGUAACCACGUACACCUCA(dTdT)	UGAGGUGUACGUGGUUACG(dTdT)	0.91
DOC2A	8448	1043381	CAGCUAUGACUCGGAUGAU(dTdT)	AUCAUCCGAGUCAUAGCUG(dTdT)	0.808
H6PD	9563	1066830	CUGAGAAUGGCCGUCUGUU(dTdT)	AACAGACGGCCAUUCUCAG(dTdT)	0.919
HIP1	3092	1068525	CACAACAAUGGGUAUCCUU(dTdT)	AAGGAUACCCAUUGUUGUG(dTdT)	0.919
KIAA0040	9674	1078196	CACCAAGAAGGCAUCUACA(dTdT)	UGUAGAUGCCUUCUUGGUG(dTdT)	0.859
KIAA0232	9778	1078378	GUCGUACCACCUAGUCACA(dTdT)	UGUGACUAGGUGGUACGAC(dTdT)	0.98
KLF12	11278	1080662	CCGGCAGUCAGAGUCAAAA(dTdT)	UUUUGACUCUGACUGCCGG(dTdT)	0.755
MTR	4548	1099753	GUCACUCAUUUCUUACCAU(dTdT)	AUGGUAAGAAAUGAGUGAC(dTdT)	0.98
NUDT12	83594	1106172	GACCUCUCUUUUAGACCUA(dTdT)	UAGGUCUAAAAGAGAGGUC(dTdT)	0.838
OPN3	23596	1107507	GGUGUCAUAGCCCAUUGCU(dTdT)	AGCAAUGGGCUAUGACACC(dTdT)	0.777
PAQR7	164091	1112292	ACUUAGGCCAGAGUCAGAU(dTdT)	AUCUGACUCUGGCCUAAGU(dTdT)	0.875
PCLO	27445	1173812	GUCCUUCCACUAUUAGCUU(dTdT)	AAGCUAAUAGUGGAAGGAC(dTdT)	0.98
PIK3R1	5295	1116784	CAGUAUCCAAAUACCAACA(dTdT)	UGUUGGUAUUUGGAUACUG(dTdT)	0.919
POLL	27343	1119288	GUGAUGUCGACGUGCUCAU(dTdT)	AUGAGCACGUCGACAUCAC(dTdT)	0.859
RAB3GAP1	22930	1125675	CUCCAUUUAGCUACUACAU(dTdT)	AUGUAGUAGCUAAAUGGAG(dTdT)	0.877
TARBP1	6894	1148163	CAUCAUUGGAGUGGAACAA(dTdT)	UUGUUCCACUCCAAUGAUG(dTdT)	0.877
TRIM66	9866	1173537	GAGAGUGGGUGUGUACCUU(dTdT)	AAGGUACACACCCACUCUC(dTdT)	0.98
VIPR1	7433	1161893	CAACCGGUGGAUCCUCAAA(dTdT)	UUUGAGGAUCCACCGGUUG(dTdT)	0.787
ZFP30	22835	1166086	CACAUCUUACUUACCAUCA(dTdT)	UGAUGGUAAGUAAGAUGUG(dTdT)	0.98
ZNF385	25946	1168162	CGUGGUUUCCGUAUCGUCA(dTdT)	UGACGAUACGGAAACCACG(dTdT)	0.857
ZNF566	84924	1169232	UGAGUCACCAUCCAUCCUU(dTdT)	AAGGAUGGAUGGUGACUCA(dTdT)	0.875
