# Supplementary material for: A tumor-specific modulation of heterogeneous ribonucleoprotein A0 promotes excessive mitosis and growth in colorectal cancer cells
Source: Cell Death Dis. 2020 Apr 17;11(4):245. doi: 10.1038/s41419-020-2439-7 (PMC7165183; doi:10.1038/s41419-020-2439-7)
Supplement: Supplementary file 23 — Supplementary Table 5 [file 41419_2020_2439_MOESM23_ESM.xlsx]

## Sheet: Sheet1
Feature ID	Fold Change		Feature ID	Fold Change		Feature ID	Fold Change		Feature ID	Fold Change		Feature ID	Fold Change		Feature ID	Fold Change		Feature ID	Fold Change		Feature ID	Fold Change		Feature ID	Fold Change		Feature ID	Fold Change
A4GALT	2.90354		C11orf2	2.56597		CUX1	2.39958		GPR132	3.67763		LRRC37B	9.73198		OLFML2A	2.2918		RELT	-4.37674		SPATA18	5.49752		UBR5	3.53288		ZNF845	2.23235
AATF	3.09084		C11orf41	3.12671		DACT2	9.41849		GPR3	-9.47699		LRRK2	3.80813		OSBPL5	2.16674		RERE	3.49726		SPIRE2	10.5073		UFSP2	2.03741		ZNF880	18.1215
ABC7-42389800N19.1	3.92923		C12orf51	2.87286		DCAF11	2.22099		GPR39	35.5041		MACC1	-4.06166		PABPC1L	14.7367		RETSAT	-2.58127		SPPL3	3.0198		UNG	2.12058		ZSCAN12	2.297
ABHD11	3.67763		C14orf93	-14.9846		DCAF7	2.11262		GRAMD3	15.656		MACF1	3.82408		PAPD7	4.07031		RFC1	2.17298		SRGAP1	2.60837		UNK	3.35552		ZSWIM1	10.3496
AC002310.7	-11.7559		C15orf38-AP3S2	-2.53222		DCHS1	5.45437		GRIN2A	2.36197		MAFB	4.19489		PARP14	2.47244		RHBDD2	2.16335		SRGAP2B	5.62826		UPF2	2.50358		ZXDC	3.2742
AC009133.14	-4.27473		C15orf44	-2.02584		DDI2	2.47364		GSPT2	4.79701		MAGI2	2.14917		PARP4	2.43603		RHOU	13.0428		SRRM2	2.50512		USP24	2.09957		ZZEF1	2.48206
AC012074.2	-8.99077		C19orf55	9.36313		DEDD	-2.33655		GSTO2	14.4894		MANBA	5.22858		PATL1	3.07958		RIN1	7.0614		STAG1	2.81066		USP34	4.89257
AC018737.1	4.51361		C1orf55	4.50824		DEDD2	5.40339		GTF2E1	2.50502		MANSC1	15.5193		PCID2	5.20267		RNF103-CHMP3	9.41849		STAM	2.35354		USP40	2.87585
AC022596.6	12.1698		C1R	2.03557		DENND1A	6.20407		GTF3C1	2.2697		MAP1B	3.08396		PCM1	3.11665		RNF139	3.93404		STARD10	-6.11104		USP8	2.28996
AC024575.1	-2.26316		C20orf20	5.91734		DGKH	4.41602		GULP1	7.33017		MAP3K3	2.24423		PCNT	3.09498		RNF169	2.85484		STARD9	6.31228		USP9X	3.25172
AC069287.1	-5.99385		C2orf27A	50.0169		DICER1	2.66239		GUSBP11	6.04372		MAP3K4	2.06852		PCNX	3.97429		RNF213	3.27748		STAT5B	6.40295		UST	5.9559
AC111186.1	-4.02151		C3orf62	7.98777		DNAH5	9.6264		GUSBP3	14.5167		MAP3K9	2.68733		PCSK7	3.04816		RNF216	2.52267		SUN1	2.04998		UTP20	4.28754
AC132217.4	5.89467		C4orf50	-2.39238		DNAJC13	4.42437		HAUS6	3.07847		MAP4K2	4.4445		PDE4A	2.31987		RNF220	2.84018		SUV420H2	11.483		UTRN	2.79074
ACACA	2.04552		C5orf65	9.41849		DNAJC27	-6.91611		HEATR1	2.10094		MAPK8	3.41974		PDIK1L	22.819		RNF24	2.24017		SYNE1	3.1869		VLDLR	2.08937
ACACB	9.79204		C6orf130	-3.20128		DNASE1	12.6095		HECTD1	3.80708		MARK3	2.28135		PDLIM5	2.42574		ROCK1	2.26955		SYNE2	5.60801		VPS13C	4.61278
ACTR1B	3.89515		C6orf228	4.05165		DNHD1	4.34497		HEG1	2.34387		MAST4	3.39914		PDPR	2.36497		ROCK2	3.10422		SYNJ2	2.32489		VPS13D	3.32342
ACY1	-3.1579		C6orf89	10.5168		DOCK5	2.66823		HERC2	2.27606		MB21D2	2.3871		PDXK	2.15306		RP11-1212A22.1	4.57851		SYNJ2BP	2.27035		VPS45	4.27732
ADAMTSL1	8.06604		C8orf59	-6.34944		DOCK7	2.30166		HHIPL1	5.14622		MBD4	4.76759		PEG10	2.24959		RP11-1415C14.4	-2.39238		SYNM	2.58638		WAPAL	2.44538
ADM	2.04895		CA2	4.94626		DOCK9	3.25702		HIST1H2BF	-2.05747		MCCC2	2.00715		PEX1	2.03158		RP11-182L21.2	2.03376		SYNRG	4.27183		WBSCR16	2.44312
AFF1	2.13427		CACNA1C	22.4691		DSCAM	7.96296		HIST2H4A	5.27812		MEAF6	4.3026		PEX11B	5.1289		RP11-203J24.9	-3.59087		TACC1	2.03654		WBSCR17	2.17249
AFF4	2.21779		CALHM2	13.5814		DSP	3.13576		HIVEP2	2.21377		MED13L	2.07907		PGAM4	2.51664		RP11-304M2.2	10.5073		TACO1	2.11401		WDFY3	3.32795
AKAP11	2.24769		CAMSAP2	3.12222		DST	4.51305		HMOX1	2.44199		MED18	-3.4745		PHACTR2	3.64805		RP11-361H10.4	-3.81822		TAF13	-2.8753		WDR4	5.10498
AKAP12	2.93335		CARD10	3.18652		DUSP12	3.0104		HSD11B1	2.36041		MED19	4.27576		PHRF1	2.61113		RP11-405L18.1	5.58495		TAF5	29.48		WDR53	29.7099
AKAP13	2.85701		CARKD	2.26385		DYX1C1-CCPG1	-2.22731		HUS1	3.9443		MED20	3.4036		PI4KA	2.21437		RP11-429J17.6	5.55569		TANC2	2.01847		WHAMMP3	11.1979
AKAP8	2.13544		CASKIN2	3.11155		E2F6	2.97659		IGF1R	2.49066		MED31	15.5782		PIEZO2	2.46539		RP11-458D21.5	3.31525		TATDN2	2.68827		WI2-3658N16.1	10.9197
AKAP9	5.08398		CASP8AP2	5.33544		ECD	4.0221		IGFBP3	11.483		MED6	2.63147		PIGO	2.65839		RP11-462B18.3	-7.3764		TBCEL	5.48841		WNK1	2.13418
ALK	13.3446		CBL	3.25765		EDC4	2.23185		IKBKE	2.06214		METTL14	7.38427		PIGU	4.19024		RP11-468E2.2	-4.01389		TCF20	2.02275		WRB	4.02594
AMPD2	4.35777		CBX5	2.08833		ELF2	2.39073		IL28RA	8.24215		MGAT5	2.27566		PIGX	18.6849		RP11-508N12.4	-7.3764		TCF7L2	3.2018		WSCD1	4.0113
ANAPC1	3.44579		CC2D1B	3.49805		ELK4	2.07099		IMPA2	-3.40435		MKL1	2.08876		PIK3IP1	3.16991		RP11-589M4.1	-5.99385		TCTN1	5.97827		XRN1	2.41243
ANKDD1A	4.12733		CCDC112	3.46355		EME2	42.0372		INO80D	3.40012		MKL2	3.36521		PIKFYVE	2.8388		RP11-632K20.7	19.9336		TDP2	-2.24762		XYLT1	2.37301
ANKHD1	4.49309		CCDC85C	12.3195		ENDOV	6.73432		INO80E	2.79376		MLL	3.10065		PINX1	13.7661		RP11-958N24.1	5.23021		TEAD1	2.00194		YIPF2	4.82048
ANKRA2	11.7839		CCDC86	2.19346		ENO2	3.96411		INPP5A	2.22879		MLL3	4.58674		PITX2	3.3101		RP13-996F3.3	12.1024		TEAD4	10.4439		ZBTB17	2.5589
ANKRD11	3.03546		CCDC88A	3.08913		EP400	2.91944		IQGAP2	5.79754		MLLT4	2.09026		PJA1	4.17922		RP4-530I15.6	-7.46321		TENC1	3.66025		ZBTB38	2.39909
ANKRD12	3.30388		CCDC88C	12.2479		ERC1	2.61653		IQSEC1	2.45329		MOAP1	3.26576		PKD1	3.92907		RP4-694B14.5	17.3776		TET1	2.35348		ZBTB4	2.89258
ANKRD46	-8.23267		CCP110	3.00894		ERI2	7.15603		IRX3	29.3443		MPLKIP	-2.39611		PKD1P6	6.44984		RPP14	4.31269		TET3	3.9831		ZBTB6	5.48527
ANKRD50	3.0282		CD55	4.4467		ERMP1	2.85347		ITPR2	3.88153		MPP2	14.2738		PLCG1	2.64512		RSAD1	3.36357		THBS3	6.51795		ZC3H11A	2.75889
ARFGEF2	2.7629		CD83	16.1388		ERVMER34-1	-7.3764		ITSN2	3.26402		MPRIP	2.33855		PLGRKT	5.45963		RUNX1	2.02603		THUMPD3	8.01083		ZC3H13	2.94301
ARHGAP21	2.43809		CDC40	3.19213		EVC	2.57582		JPH1	4.45379		MPZL2	5.79314		PLK4	2.52923		SACS	4.38989		TJP1	2.09248		ZC3H7B	2.01056
ARHGAP22	5.02889		CDC42BPA	2.7815		EXOSC3	-5.78751		KAT6A	3.04803		MRVI1	4.18993		PMVK	-4.30443		SAMD4A_1	3.38526		TMCO6	9.41849		ZCCHC24	3.18517
ARHGAP35	2.74419		CDC5L	2.36597		EXOSC4	8.89418		KATNB1	-2.06857		MSANTD3-TMEFF1	-4.3106		POC5	5.60536		SAMD9	4.22866		TMED8	2.27627		ZCCHC4	4.72283
ARHGEF12	2.59826		CDC7	-2.52516		FAM126A	2.04945		KAZALD1	31.5298		MSL1	2.79428		POGZ	2.53219		SBF2	2.91203		TMEFF1	-3.18984		ZDBF2	4.98086
ARID5B	2.45835		CDK5R1	-2.34398		FAM161B	15.0442		KCNG1	8.31884		MSRB3	3.82778		POLDIP2	2.20642		SEMA5A	2.32646		TMEM138	3.14791		ZFHX4	4.50437
ARL15	16.4843		CDK5RAP3	5.70922		FAM165B	18.1215		KCNG2	2.51664		MTPAP	2.39237		POLR1B	2.25608		SERINC5	14.6672		TMEM200A	3.0928		ZFYVE26	2.87273
ARMC1	2.16687		CDKN2AIPNL	2.17289		FAM208B	4.17193		KCTD10	2.15442		MTR	2.33803		POU2F2	3.09147		SETD1B	3.38359		TMEM208	3.76074		ZFYVE27	2.03186
ARSD	2.34557		CDR1	13.7661		FAM40B	23.2354		KCTD21	7.76881		MYCBP2	3.87369		PPFIA1	2.11029		SETD2	3.68918		TMEM63B	2.89827		ZKSCAN1	2.04574
ASCC3	3.59074		CECR5	3.27473		FAM53C	2.29365		KDM2A	2.41418		MYH10	2.13041		PPP1R3B	5.02855		SETX	3.60974		TMEM87B	2.53189		ZMIZ1	2.39462
ASGR1	-2.25527		CENPF	5.25874		FAM59A	2.65769		KDM5A	3.48957		MYO10	2.70915		PPP3CC	2.75937		SGK196	9.23921		TMEM8B	16.1287		ZMYM3	4.11237
ASH1L	3.02679		CEP250	2.65735		FANCC	9.34151		KIAA0100	2.00389		MYO5A	3.06446		PQLC1	2.32781		SGPP2	3.89798		TNFRSF10A	2.00889		ZNF107	5.65002
ASNS	4.3721		CEP350	3.69377		FANCM	2.32086		KIAA0232	5.65271		MYO7A	4.34498		PRICKLE2	2.00352		SGTB	3.11066		TNFRSF10C	8.57594		ZNF184	-3.05378
ASPM	3.32897		CEP57L1	2.88036		FAT1	2.30088		KIAA0564	3.99261		MYO9A	4.16451		PRKCA	2.2266		SH2D2A	20.1684		TNRC6B	2.5246		ZNF192	5.1131
ASXL2	2.26157		CHD7	2.07054		FAT2	2.08414		KIAA0664L3	2.67879		MYO9B	3.02407		PRKD2	2.64313		SH2D4A	2.31601		TOB1	2.30021		ZNF236	3.31585
ATF7	2.42384		CHRAC1	-2.4242		FAT4	2.36021		KIAA0947	2.75613		N4BP3	13.9674		PRKDC	2.95378		SH3BGRL2	10.5073		TOM1L1	3.05358		ZNF26	7.49683
ATG2B	3.20514		CHRNB2	9.93103		FBXL18	2.58338		KIAA1009	2.61725		NAV3	2.60515		PROSER1	3.71188		SH3PXD2A	2.75667		TOMM40L	2.74763		ZNF318	3.04964
ATR	2.59055		CKAP5	2.51284		FBXO5	12.8691		KIAA1109	5.44516		NBAS	3.67997		PRPF18	7.68232		SIGLEC11	5.58495		TOP3B	4.50321		ZNF347	3.97063
ATRX	3.62337		CLIP1	3.4619		FECH	2.04571		KIAA1671	2.11881		NBEAL2	13.2434		PRPF40B	7.60409		SIVA1	2.67203		TOPBP1	2.36681		ZNF367	2.37305
B3GNT5	3.07958		CNOT1	2.82736		FGD5	-5.99385		KIF11	2.37352		NBPF14	7.34763		PRR14	3.57761		SLC16A2	2.54197		TP53INP1	-2.03118		ZNF462	2.59828
B4GALT5	2.1287		COASY	2.23227		FITM2	9.30611		KIF13A	3.13436		NBPF20	10.1145		PRR14L	3.05434		SLC19A2	-2.79888		TPR	2.89638		ZNF471	29.1603
BAZ1B	3.08456		COL24A1	5.53142		FKRP	2.94373		KIF13B	4.29483		NCKAP5L	2.73927		PRRC2C	2.92609		SLC20A2	2.24107		TPRN	13.9047		ZNF473	21.3685
BAZ2A	2.20358		COL27A1	10.0155		FLYWCH2	4.64499		KIF14	9.27518		NCOA1	2.43684		PRSS8	9.50793		SLC22A23	2.16868		TRAF3IP2	9.26713		ZNF510	11.0929
BBIP1	-2.19459		COLEC12	4.63356		FNIP2	3.45512		KIF16B	2.59949		NCOA2	2.79841		PSME4	2.69799		SLC25A14	15.2205		TRAPPC4	6.56743		ZNF512B	3.68166
BBS9	3.45515		COPS7B	5.02152		FOPNL	-2.5938		KIF3B	2.62362		NCOA3	2.098		PTCHD3	-3.75054		SLC29A4	6.88304		TRIM25	2.17067		ZNF518B	3.52996
BCL6	2.59933		CPLX1	-3.23248		FOXK1	2.66997		KPNA6	2.09363		NDUFA6	22.3994		PTPN13	2.42107		SLC31A2	12.4984		TRIO	2.73827		ZNF521	2.16867
BDH1	12.0339		CPNE8	6.77968		FOXO4	7.78912		KRT75	13.7661		NDUFAF3	6.76055		PTPN3	2.16146		SLC35E3	4.61264		TRIP11	5.37671		ZNF524	6.15974
BID	2.08878		CPT1C	5.56771		FUT10	3.5875		L2HGDH	8.0066		NF1	3.83257		PXK	7.85023		SLC36A1	3.1734		TRIP12	2.55152		ZNF525	35.1385
BIRC6	3.72761		CRCP	2.48429		GABARAPL2	11.8386		LARGE	10.4078		NHLH2	10.1418		R3HDM4	2.42417		SLC43A2	4.40567		TRMT2A	9.80124		ZNF584	4.62854
BMPR2	2.4356		CREBBP	2.32951		GCC2	3.4452		LIPG	2.5563		NIN	2.73585		RABL2B	-6.23338		SLC44A2	2.78517		TRNAU1AP	2.31542		ZNF585B	4.51233
BMS1	2.11975		CRELD1	3.43172		GCNT2	39.1362		LIX1L	2.07229		NIPBL	3.04266		RAD54L2	3.80333		SLCO3A1	4.00207		TTBK2	3.2454		ZNF609	2.44618
BOD1L1	3.17277		CRTC3	2.68559		GCSH	-5.97238		LLGL2	3.17531		NLGN2	5.29739		RALGAPA2	5.06276		SLX1B	-2.13737		TTC21B	3.33752		ZNF629	2.17298
BOLA3	-2.28527		CRYBG3	3.77568		GEMIN6	-4.93714		LMBR1L	3.98088		NOTCH2NL	4.71401		RANBP2	3.11619		SMG1	3.61553		TUG1	3.96838		ZNF667	2.23528
BPTF	2.96944		CRYZL1	7.85471		GINS1	2.57196		LNX2	2.44448		NR1H2	2.29723		RASSF1	11.8874		SNAP47	2.03885		TXNDC5	2.49404		ZNF70	8.51242
BRAP	2.33421		CSGALNACT2	2.37482		GIT2	2.33355		LPIN3	2.60301		NRP2	2.39852		RB1CC1	3.30272		SNX19	2.25293		TYRP1	-7.14626		ZNF721	3.43712
BRWD3	2.65237		CTC-281B15.1	-73.5053		GNA12	2.72964		LPXN	2.00939		NSD1	2.86388		RBBP6	2.83829		SNX27	2.5345		UBE2G2	2.87619		ZNF75D	3.74631
BTBD11	18.9296		CTD-2267D19.3	5.61532		GOLGA4	3.95071		LRBA	3.43491		NT5DC3	2.57624		RBBP8	2.13557		SOCS2	9.60906		UBE4A	2.00099		ZNF76	2.33042
BTBD6	-2.36858		CTD-2611K5.6	4.00901		GOLGB1	4.39151		LRCH3	3.76679		NTN4	10.8339		REC8	7.33608		SOGA2	3.48975		UBE4B	2.76655		ZNF765	2.77566
BTBD7	2.0852		CTNND1	2.80324		GON4L	2.64131		LRRC37A	9.61797		OBSCN	7.77662		RECQL5	3.36895		SON	2.69158		UBR4	2.76994		ZNF813	6.31961
