# Supplementary material for: A tumor-specific modulation of heterogeneous ribonucleoprotein A0 promotes excessive mitosis and growth in colorectal cancer cells
Source: Cell Death Dis. 2020 Apr 17;11(4):245. doi: 10.1038/s41419-020-2439-7 (PMC7165183; doi:10.1038/s41419-020-2439-7)
Supplement: Supplementary file 24 — Supplementary Table 6 [file 41419_2020_2439_MOESM24_ESM.xlsx]

## Sheet: Sheet1
Feature ID	Fold Change		Feature ID	Fold Change		Feature ID	Fold Change		Feature ID	Fold Change		Feature ID	Fold Change		Feature ID	Fold Change		Feature ID	Fold Change		Feature ID	Fold Change		Feature ID	Fold Change		Feature ID	Fold Change		Feature ID	Fold Change
A1BG	3.35157		BIK	4.88191		CTD-2562J17.7	4.33742		FAM171A1	4.33743		HERPUD1	2.94269		LHB	4.03144		NTN4	3.14942		RAB11FIP4	4.97863		RRAGD	2.68205		SREK1IP1	3.12683		VIPR1	4.69784
A2M	3.46937		BIRC7	5.20701		CTSF	2.67334		FAM171A2	3.00682		HES1	4.30487		LIFR	3.70754		NTNG1	4.4106		RAB11FIP5	2.2329		RRAS2	2.90348		SRRM3	7.09078		VIPR2	-2.90514
A2ML1	6.28177		BMP7	4.27415		CTSH	2.4781		FAM172A	3.35682		HES2	5.5922		LIMCH1	4.13171		NUAK1	2.75054		RAB15	4.68879		RTL1	3.26832		SRSF12	3.67247		VPS13D	2.1993
AAK1	2.58836		BMP8A	4.7488		CWH43	12.8238		FAM173B	3.10878		HEY1	2.55353		LINC00086	3.15792		NUDT11	2.72562		RAB22A	2.55022		RTN2	2.43792		SSC5D	2.09855		VPS37D	2.85747
ABAT	3.18913		BNIP3L	3.17593		CXADR	4.60406		FAM176A	4.2143		HEYL	6.81634		LINC00261	6.65299		NUMBL	2.3989		RAB2A	2.40583		RTN4RL1	3.89891		SSH3	2.76081		VWA1	3.47747
ABCA1	2.60869		BOC	6.56011		CXCL14	111.247		FAM20B	2.71527		HHIPL1	2.60755		LINC00361	3.53857		NUP62CL	8.78363		RAB37	2.711		RUNDC3A	4.30275		SSTR3	4.24583		VWA2	6.43804
ABCA12	2.32622		BOK	3.0074		CXorf49	-22.5223		FAM212B	3.20486		HIBCH	2.22082		LINC00475	3.27913		NWD1	3.55605		RAB39A	9.11781		S100A14	3.78982		ST3GAL6	2.22643		VWF	2.97205
ABCA2	2.25026		BTBD11	4.30246		CXXC11	-7.17941		FAM214A	3.9249		HIPK1	2.57316		LINC00520	3.12723		NYAP2	5.99485		RAB3D	2.33417		S100A2	3.3423		ST6GALNAC2	3.20471		WASF3	2.46372
ABCA4	5.96529		BTBD7	2.9939		CXXC5	4.98432		FAM214B	2.74385		HIST1H2AD	-5.61727		LINGO1	4.50499		NYNRIN	3.85988		RAB3IL1	4.65076		S100A4	3.42629		ST6GALNAC3	3.06344		WDR37	2.40098
ABCB4	3.63772		BTG2	5.13752		CYFIP2	6.72146		FAM24B	4.80157		HIST2H2BA	-10.5993		LLGL2	3.40974		OAT	2.40531		RAB40B	11.3527		S100A7	4.35098		STAC2	4.74805		WDR66	2.71917
ABCC2	2.40385		BZRAP1	5.81087		CYGB	2.67368		FAM27A	2.50399		HLA-DOA	10.0219		LMX1B	4.01956		OBSCN	2.97407		RAB42	12.5232		S100A7A	14.043		STAR	4.01671		WDR87	-7.62344
ABCC4	2.32385		C10orf47	2.7031		CYP1A1	3.71749		FAM3C	2.39006		HLA-DQB1	7.85719		LOXL1	2.4158		OCIAD2	2.9732		RAB4A	3.65781		S100A8	4.98324		STARD10	4.8795		WDR93	7.31451
ABCG1	3.24104		C10orf54	5.86509		CYP24A1	3.72664		FAM43B	3.48272		HLA-DQB2	6.91699		LOXL4	2.50439		ODC1	3.09002		RAB6B	3.7213		S100A9	8.85168		STIM1	2.4586		WFDC1	3.03362
ABCG2	3.99442		C11orf41	2.68946		CYP27B1	3.43028		FAM63B	3.33185		HLA-L	-4.66206		LPAR5	8.23056		ODZ2	9.22965		RALGAPA2	2.02408		SAMD12	2.36832		STK11IP	2.49341		WIF1	5.85698
ABLIM1	3.49882		C11orf9	8.9023		CYP27C1	4.9086		FAM73A	2.7751		HMGA2	2.22278		LPGAT1	2.72855		OLFML2A	7.54306		RALGDS	2.72272		SAMD14	3.07198		STK17A	2.57272		WNK3	2.91694
AC003986.7	5.87017		C11orf92	2.35311		CYP2D8P1	3.28434		FAM83A	4.49068		HMOX1	3.29519		LPO	2.73675		ONECUT1	4.28107		RALGPS2	2.92612		SAMD5	3.05211		STK17B	2.7058		WNT2B	2.5237
AC004696.1	5.33169		C12orf23	2.48335		CYP2S1	4.01308		FAM83B	4.52788		HNF4G	-4.8706		LPXN	5.03053		OPLAH	2.64924		RAPGEF3	3.08035		SAMSN1	-4.45172		STK38L	2.51391		WNT7A	2.73252
AC006050.3	4.90141		C12orf39	2.03457		CYS1	5.62528		FAM83F	4.69707		HOMER2	10.0989		LRP1	2.29801		P2RY1	4.06758		RAPGEF4	4.8101		SAT2	2.86173		STMN3	2.79304		WRB	2.97409
AC006547.13	7.5707		C12orf5	2.76928		DAAM1	2.85342		FAM83G	2.51125		HOOK3	2.46136		LRP4	2.68485		P2RY2	4.27247		RAPSN	3.24318		SBNO1	2.32382		STON1-GTF2A1L	3.32919		XDH	2.44717
AC007383.4	3.68244		C12orf50	5.92191		DACT1	2.92863		FAM83H	3.67671		HOPX	3.22264		LRP6	2.89414		P2RY6	7.22783		RARS2	2.48346		SBSN	6.5897		STON2	5.77575		XYLT1	2.55375
AC009336.24	5.20701		C12orf53	3.51551		DANCR	3.85963		FANK1	4.17121		HOXA7	2.73675		LRRC23	2.4571		P4HA2-AS1	3.51531		RASA1	2.49248		SCAMP5	3.98083		STRBP	3.13602		YES1	2.39354
AC009404.2	2.92135		C12orf68	2.84717		DAPK1	3.13255		FASTKD5	4.89915		HOXD3	-2.9128		LRRC8E	3.1019		PACRG	6.23095		RASAL1	9.96094		SCD5	3.75394		STX6	3.02883		YPEL2	2.99235
AC011443.1	17.6001		C13orf33	11.7708		DAPK2	3.27508		FAT1	2.26462		HR	5.58855		LURAP1	3.68942		PADI1	3.59568		RASD2	11.8891		SCEL	2.93016		STXBP4	2.37901		YPEL5	2.67991
AC011933.1	2.49578		C15orf59	7.6532		DAPP1	3.74207		FAT2	3.57234		HS6ST1	2.9345		LY6D	4.65454		PADI2	2.92095		RASGEF1A	3.10346		SDC1	4.68462		STXBP6	3.21475		ZBED2	29.2995
AC012313.1	2.61668		C16orf72	2.39951		DBNDD1	2.93663		FBLIM1	3.26127		HS6ST2	3.49991		LYNX1	3.71327		PADI3	6.23133		RASL10B	3.42135		SDC2	2.7991		SULF2	4.51505		ZBTB10	2.23695
AC015936.3	12.4535		C16orf73	23.0075		DCAF6	2.40611		FBLN2	3.88823		HSPA12A	2.79954		LYPD5	6.01458		PAIP2B	3.55742		RASL11A	4.85517		SDC3	2.78283		SULT1A4	3.28956		ZBTB26	2.48026
AC016725.4	3.06925		C17orf103	2.84079		DCHS1	4.18861		FBN2	3.29903		HSPA1A	3.48453		LZTFL1	2.61092		PAK6	4.86202		RASSF10	6.04205		SDK2	3.05984		SULT2B1	12.3047		ZBTB32	-13.4396
AC019172.2	22.3676		C17orf28	3.59443		DCP2	2.25141		FBXO25	2.04446		HSPA1B	3.90274		MAF	4.32035		PALLD	3.34092		RASSF2	3.04183		SDR16C5	4.67967		SUMF1	3.11223		ZBTB7C	3.01162
AC068020.1	-4.45172		C17orf57	3.0716		DCUN1D1	2.2254		FBXO39	-6.20524		HSPA2	2.6715		MAFIPL	2.55453		PALM	4.47825		RASSF4	2.84209		SEC14L2	3.31943		SUSD5	3.34439		ZBTB8A	2.86747
AC068490.2	-4.45172		C19orf21	3.40062		DDB2	2.71686		FBXW7	2.33856		HSPA6	107.875		MAGT1	2.43162		PALM2	6.56687		RASSF5	6.74235		SEL1L	2.47954		SYAP1	2.31326		ZCCHC14	2.34696
AC073130.1	3.46715		C19orf35	2.4406		DDI2	2.20559		FCRLA	5.84222		HSPB7	3.16333		MAMDC2	4.05602		PAPSS2	2.37377		RASSF6	2.91429		SEMA4F	2.6359		SYK	3.65351		ZCCHC24	2.37417
AC091878.1	5.31302		C1orf106	2.64203		DDIT4	2.54758		FDXR	4.37338		HSPG2	2.85134		MAP1A	2.71352		PARD6G	2.67059		RAX2	5.71436		SEMA6A	3.22787		SYNGR1	2.22187		ZDBF2	2.26378
AC093627.6	7.13274		C1orf126	3.05408		DDR1	4.85913		FERMT1	3.78322		HYAL1	2.50088		MAP3K14	4.01282		PAX6	2.97209		RBM47	2.95734		SEMA6B	7.80169		SYNGR3	3.20254		ZFP3	3.15424
AC124789.1	12.4604		C1orf187	2.38042		DEC1	5.12111		FEZ1	4.07394		ICOSLG	2.68225		MAP3K9	3.96022		PC	2.95188		RBP1	5.78001		SEPT5	3.41801		SYNPO	2.98053		ZFP37	8.30706
AC131971.3	-3.14626		C1QL4	5.40307		DEF6	5.90127		FGF19	-7.89879		ID2	3.01836		MAP6D1	2.5759		PCDHB15	4.14206		RBPMS2	6.92197		SERINC5	4.40644		SYT17	4.3378		ZFP42	7.40652
ACE	3.28162		C1QTNF5	4.82392		DEFB4B	3.11438		FGF5	2.7519		ID3	2.54848		MAP7	3.20538		PCDHB2	10.0683		RC3H2	2.4903		SERPINB13	5.44652		SYTL1	4.98647		ZFP57	2.89834
ACER2	6.24103		C22orf23	3.8288		DENND2C	3.14909		FGFR2	2.97147		IFFO2	3.93138		MAP7D2	-4.47355		PCOLCE2	5.82679		RCAN2	2.39535		SERPINB2	2.82948		SYTL5	6.98726		ZMAT3	8.00599
ACER3	2.53678		C2CD2	2.94075		DEPDC7	2.54934		FGFR3	5.21681		IFITM2	-8.57829		MAP7D3	2.36735		PCYOX1	2.65128		REEP1	3.34952		SERPINB3	24.7634		TAF7L	2.79604		ZNF12	3.66709
ACO1	3.58371		C2orf16	2.73822		DGAT2	2.75887		FGFR4	2.46694		IFITM3	-7.4285		MAPK10	3.47773		PCYT1A	2.02791		REEP2	2.39225		SERPINB4	21.9254		TAF9B	2.58489		ZNF165	2.40187
ACOT11	4.22312		C2orf55	2.20865		DGCR6	3.78619		FHOD3	3.71155		IFT172	2.2736		MAPK11	3.47552		PDCD4	2.68653		REPS2	6.58566		SERPINB5	4.53513		TAGLN	3.63629		ZNF185	6.63139
ACOX1	3.32265		C2orf65	4.26582		DGKH	2.22584		FKBP14	3.04688		IFT20	2.40389		MAPK6	2.45616		PDE1C	2.504		REST	2.22279		SERPING1	-11.1312		TAGLN3	6.16227		ZNF208	4.57479
ACOX2	3.07097		C3orf35	4.03507		DHRS2	10.6434		FLNB	3.9595		IGFBP5	5.07282		MAPK8IP1	3.89799		PDE2A	3.96923		RGL3	4.28563		SESN1	2.88811		TANC1	2.50724		ZNF238	2.59283
ACPL2	2.69439		C3orf55	3.95508		DHRS3	4.09513		FLNC	2.68942		IGSF3	6.85879		MAPKAP1	2.55571		PDE7B	4.97725		RGN	5.61542		SESN3	13.2211		TANC2	2.40915		ZNF275	2.69052
ACVR2B	2.81208		C4orf26	15.6959		DHX29	2.24817		FLYWCH2	3.83919		IGSF5	2.73675		MARC1	4.16113		PDE8A	2.23324		RGPD6	2.51244		SETBP1	3.23328		TARSL2	3.42659		ZNF337	2.50757
ADA	3.13429		C4orf36	2.30548		DICER1	2.2425		FNBP1	3.32659		IGSF9	10.806		MARCH2	2.38056		PDGFA	2.69699		RGS10	3.3698		SETD7	2.63712		TBC1D12	2.3889		ZNF365	6.26266
ADAM11	4.73056		C6orf132	2.3777		DIRAS1	31.8727		FNDC4	3.09157		IL12RB2	3.41658		MARCH4	2.41936		PDGFB	5.13387		RGS14	3.31023		SEZ6L2	2.43898		TBC1D14	2.78386		ZNF432	2.81478
ADAM12	3.11319		C6orf221	-8.08986		DIRC2	2.31728		FOLR3	4.94226		IL16	2.39817		MARCKS	2.61959		PDK1	3.12342		RGS3	2.66099		SFN	2.94246		TBC1D30	2.80593		ZNF440	2.65496
ADAM19	3.66097		C7orf10	2.63811		DIRC3	5.64464		FOXA2	4.54024		IL17RB	3.55182		MARK1	3.54324		PDK4	4.03222		RGS5	3.42812		SGCD	5.25218		TBCEL	2.78701		ZNF469	2.00547
ADAM32	2.71928		C7orf41	4.7817		DISP2	3.01086		FOXA3	12.0234		IL17RD	4.50939		MARVELD2	2.58781		PDZD4	3.42271		RGS6	3.20544		SGCZ	-3.7646		TBX21	7.88671		ZNF491	4.80315
ADAM33	3.8631		C8orf42	2.29417		DLEU1	3.64816		FOXE1	4.07109		IL1A	3.71601		MARVELD3	5.78094		PDZD8	3.26285		RGS9BP	4.20093		SGK196	2.80948		TC2N	4.33181		ZNF542	2.24539
ADAMTS14	4.2276		C9orf116	2.58281		DLG1	2.71871		FOXG1	-2.47484		IL1RN	3.36534		MATN3	7.8777		PDZRN3	2.60061		RHCG	5.73708		SGK2	5.46106		TCEA3	6.74337		ZNF556	6.0042
ADAMTS5	2.58457		C9orf172	2.06873		DMKN	2.63235		FOXN3	2.40873		IL20	8.89612		MCAM	2.63603		PECR	3.64692		RHOBTB1	2.40794		SGMS2	2.9555		TCF7	2.21637		ZNF560	2.37587
ADAMTS8	-2.18279		C9orf41	3.012		DMRTA2	3.2125		FRAS1	2.84115		IL33	5.11992		MCC	2.71834		PELI2	2.36796		RHOD	3.46336		SGTB	3.31679		TCF7L1	2.59752		ZNF568	2.49216
ADORA1	3.40966		CA13	2.69713		DNAH9	3.96088		FRK	4.56357		IL34	3.47713		MCHR1	4.95234		PERP	2.37246		RHOQ	2.92393		SH2D3A	5.35327		TCTEX1D1	11.7241		ZNF652	3.08285
ADORA2B	2.54815		CACHD1	2.37358		DNAJA4	2.88585		FRMPD3	-2.39261		IL36G	3.4572		MCTP2	2.69166		PFKFB2	2.79734		RHPN2	3.26533		SH2D3C	2.08312		TDRD9	3.61293		ZNF699	2.60421
ADSSL1	3.10768		CACUL1	3.60754		DNAJB1	2.56949		FRZB	3.60012		IL36RN	17.5297		MDFI	5.69986		PGBD5	9.28294		RIMBP3C	2.42869		SH3BGRL2	3.43351		TEN1	2.98058		ZNF702P	3.29282
AF238380.5	3.18338		CALML5	10.3927		DNAJC12	3.22615		FUBP3	2.36262		IL6R	2.46354		MEG3	2.45165		PGF	4.48785		RIMS1	2.39313		SH3D19	2.412		TES	2.76144		ZNF704	3.66592
AFAP1L1	2.51297		CALU	2.38142		DNAJC25	2.78965		FUT1	4.42477		IMMP1L	2.89584		MEG8	3.68273		PGLYRP4	3.3502		RIPK4	2.95086		SH3GL2	2.91322		TFB2M	2.39535		ZNF713	16.0389
AFAP1L2	4.79015		CAMK1	2.60097		DNAJC3	2.76975		FUT3	4.52392		INA	5.08547		MEST	2.99066		PHLDA3	3.14653		RLTPR	3.89495		SH3PXD2A	2.22824		TFCP2L1	2.57694		ZNF791	4.29366
AFF3	2.12143		CAMKK1	2.39644		DNAL4	2.902		FXC1	3.55037		INPP4B	8.05766		METTL18	8.32858		PHLDB2	2.54382		RMND5A	2.8786		SH3RF2	3.49816		TGFA	4.67894		ZNF812	28.7275
AHNAK	2.56616		CAMSAP3	2.55003		DNM1	2.35284		FZD10	3.23411		INPP5J	4.05836		MFAP5	5.89356		PHLDB3	3.48732		RND1	3.80699		SH3TC1	3.13955		TGFB2	3.57211		ZNF844	3.85127
AHNAK2	2.93872		CAP2	3.10807		DOCK1	2.65112		FZD3	4.24218		INSR	3.17905		MFHAS1	2.31308		PHOSPHO1	4.80183		RNF11	2.48852		SHANK1	5.38816		TGFBI	2.45547		ZNF846	3.74896
AIM1L	7.51937		CAPN12	11.5875		DOCK3	2.81311		FZD9	3.07722		IPMK	2.68347		MFNG	2.90643		PHTF2	2.58871		RNF112	4.10489		SHANK2	2.71009		TGFBR1	4.55562		ZNF852	2.12215
AK1	2.42921		CAPN2	2.41983		DOCK6	2.20219		GAB2	3.4723		IPO9-AS1	-6.84797		MFRP_1	3.59839		PIEZO2	2.75624		RNF150	2.37715		SHC2	3.52456		THBS2	3.06598		ZP1	2.49135
AK4	5.69057		CAPS	3.57644		DOCK9	2.56297		GALNT1	2.08771		IRGQ	2.59579		MFSD6	2.76945		PIK3IP1	3.08168		RNF151	6.38489		SHC4	3.2966		THRB	2.80767		ZP3	3.47648
AK5	2.26908		CARD10	3.18837		DOK4	3.60875		GALNT11	2.55955		ITGA4	2.85831		MGARP	3.91616		PIM1	2.93524		RNF157	2.75277		SHF	2.95392		TIAM1	2.8699		ZSWIM6	2.49605
AKAP6	2.41659		CARHSP1	2.29163		DOK7	9.02328		GALNT13	2.65645		ITGA6	6.69741		MGAT4A	4.64289		PINK1-AS	4.40182		RNF165	-3.32065		SHISA4	3.94617		TJP2	2.92335
AKR1B10	11.189		CATSPERG	-2.02931		DPYSL3	2.70705		GALNT14	4.11978		ITGA8	4.82674		MGAT5B	3.16423		PIP5KL1	2.80543		RNF183	16.8425		SIM2	2.32494		TKT	2.49789
AKR1C2	3.19395		CBLC	3.1289		DPYSL4	8.85561		GALNT2	2.51763		ITGAV	3.17034		MIB1	2.3335		PITPNM3	2.95341		RP1	13.0379		SIRPB1	2.88607		TMC6	2.63617
AKR1C3	4.12076		CBWD5	2.33348		DRP2	2.43701		GALNT5	2.96098		ITGB4	4.35319		MICALCL	3.94661		PKIB	3.45437		RP11-100G15.7	9.34284		SIX5	3.50531		TMEM100	4.00862
AL132709.5	3.21152		CCDC24	3.3564		DSC2	3.16496		GALNTL4	4.44033		ITGB6	5.23603		MIR205HG	3.61026		PKIG	2.62146		RP11-107C16.2	-4.62961		SLAMF9	2.7767		TMEM150C	3.01333
AL132709.8	2.55305		CCDC3	5.61896		DSC3	5.10977		GAN	3.0347		ITK	6.08741		MIR4720	3.99011		PKP1	3.19424		RP11-1094H24.4	4.56613		SLC12A2	2.32305		TMEM151A	4.89604
AL136219.1	3.30762		CCDC39	3.5581		DSCAM	3.63956		GAP43	3.82106		IVL	14.1837		MKRN3	3.86351		PKP2	3.27547		RP11-116G8.5	8.38789		SLC12A8	4.73402		TMEM155	10.6544
AL590708.2	4.71854		CCDC40	3.51834		DSE	2.56642		GARNL3	8.44377		JAG1	4.50564		MLF1	7.81193		PKP3	4.41693		RP11-117P22.1	3.49155		SLC14A1	4.53706		TMEM168	3.24007
AL603965.1	3.51223		CCDC68	2.79979		DSEL	2.41654		GAS7	2.48897		JAG2	3.51525		MLLT4	2.09255		PLA2G12A	2.36258		RP11-143E21.7	6.98529		SLC16A8	3.86286		TMEM170B	3.02211
ALDH1A3	10.5291		CCDC69	2.54014		DSG1	-3.7646		GATA4	-3.4169		JAM3	2.21291		MMP10	3.19945		PLA2G2F	4.22441		RP11-150O12.1	9.81025		SLC16A9	3.48403		TMEM176B	2.13276
ALDH3A1	7.89517		CCDC85C	4.26363		DSG2	3.34487		GATSL1	3.64876		JARID2	2.46782		MMP15	2.49082		PLA2G4E	47.2566		RP11-166B2.8	3.67224		SLC18A2	8.24738		TMEM184A	4.46432
ALDH3B2	5.46922		CCDC88C	3.07436		DSG3	2.68649		GATSL2	3.77416		JMY	2.27448		MMP16	2.77479		PLA2G4F	3.04933		RP11-176D17.3	7.09814		SLC1A2	2.77341		TMEM199	4.15242
ALDH4A1	2.92292		CCIN	12.3733		DSP	2.07738		GATSL3	3.75601		JPH1	8.1958		MMP21	-6.34909		PLA2G6	2.53482		RP11-179H18.2	2.66048		SLC1A4	3.34782		TMEM2	2.48196
ALOX5AP	3.29331		CCND2	3.52204		DST	2.02621		GCAT	2.44811		JUP	2.43481		MMP9	7.19505		PLAC2	4.21281		RP11-182J1.9	13.3335		SLC1A5	2.38823		TMEM200A	5.87692
ALOXE3	5.86019		CCNG1	3.19855		DTX2P1	2.95138		GCK	2.55082		KAL1	6.23869		MOB1B	2.24953		PLCB1	4.03951		RP11-195E2.4	3.35829		SLC22A23	3.70483		TMEM30A	2.36333
ALPK3	2.94289		CCNJL	2.66119		DUSP10	2.34576		GCLC	2.56902		KALRN	3.32939		MOSPD1	2.21981		PLCB2	6.03176		RP11-197N18.2	-3.24002		SLC22A3	3.75579		TMEM35	3.08925
ALS2CL	4.854		CD109	2.43384		DUSP27	-4.76203		GCNT4	5.775		KANK4	5.12936		MOSPD3	2.48358		PLCD1	2.28265		RP11-216N14.5	6.85555		SLC22A8	3.12132		TMEM40	3.97951
AMIGO1	4.24337		CD302	2.44363		DUSP4	2.5075		GDA	4.29266		KATNA1	2.07525		MPV17L	3.03614		PLCH2	4.5966		RP11-217B1.2	3.934		SLC23A2	2.86631		TMEM50B	2.78512
AMMECR1	2.40767		CD93	8.08544		DUSP8	5.19202		GDF11	2.67256		KCNAB3	2.30092		MPZL2	3.33613		PLCXD2	3.04639		RP11-224O19.2	11.226		SLC26A2	2.76219		TMEM67	2.21025
ANAPC15	2.71474		CDC26	2.28022		DYRK1B	2.38846		GDF15	2.43078		KCNC4	5.25851		MPZL3	2.97701		PLD1	2.26825		RP11-236F9.4	3.82428		SLC27A6	5.14806		TMF1	2.3035
ANK1	2.64812		CDC42BPA	2.5568		DYSF	2.53033		GDF7	10.5785		KCND1	2.146		MREG	3.58121		PLEK2	3.49773		RP11-24M17.5	6.81079		SLC29A4	9.50532		TMPRSS11E	6.82768
ANKRD22	11.1359		CDC42BPG	3.34789		EDEM1	2.53511		GDPD5	5.51233		KCNF1	4.02242		MRPL47	2.60714		PLEKHG1	4.19712		RP11-267C16.1	7.31451		SLC2A3	2.73614		TMPRSS13	11.2652
ANKRD55	4.57518		CDH1	3.10913		EDEM3	2.34221		GFAP	5.95499		KCNG3	3.12132		MRPS35	2.59129		PLEKHG3	3.32714		RP11-277P12.20	3.88951		SLC2A4	4.48047		TMX4	2.28734
ANKRD6	4.17426		CDH3	3.27843		EDN3	5.44433		GFPT1	2.39981		KCNH4	-2.12939		MSI2	2.59509		PLEKHG6	3.42286		RP11-27K13.3	-7.0045		SLC2A9	6.15595		TNC	4.62749
ANKUB1	8.30986		CDH6	3.01589		EEF1A2	9.46299		GGT1	2.93325		KCNIP3	2.86017		MSLNL	-2.96453		PLIN4	3.10206		RP11-290F20.2	3.2044		SLC35F2	2.42434		TNFRSF10B	2.39009
ANO1	6.75373		CDKN1A	5.29526		EEF1E1-MUTED	3.26266		GHR	3.45122		KCNJ12	4.26508		MT-CO3	3.10015		PLK2	2.82217		RP11-292B8.1	2.82527		SLC37A1	2.37597		TNFRSF10C	2.863
ANXA3	3.09949		CDKN2B	9.11921		EFCAB11	3.32508		GIMAP1	-4.72259		KCNK6	5.44871		MTMR2	2.4547		PLLP	2.95456		RP11-295P9.3	8.47814		SLC38A4	3.8669		TNFRSF10D	14.1393
ANXA8L2	3.83012		CDON	3.30582		EFCAB4B	3.88312		GIPC3	9.92562		KCNMA1	2.45097		MTSS1	3.45192		PLTP	2.68201		RP11-329B9.1	5.94485		SLC39A5	4.33914		TNFRSF21	2.59903
AP000351.10	6.23095		CDS1	3.51509		EFCAB8	6.86278		GJB2	7.04682		KCNMB3	4.60274		MTUS1	2.56204		PLXDC2	3.66902		RP11-335O4.3	2.8666		SLC40A1	3.66136		TNK1	4.0237
AP000569.8	2.80687		CDYL2	2.63397		EFHC2	5.39746		GJB3	7.97541		KCNN4	3.89128		MUC1	-2.06333		PLXNB2	2.63162		RP11-344N10.3	7.64805		SLC43A2	2.47106		TNKS	2.29599
AP001046.5	2.5971		CECR6	2.05322		EFHD1	8.17725		GJB6	17.6345		KCTD10	2.35812		MUC12	11.7084		PMEPA1	4.15757		RP11-349A22.5	3.02166		SLC45A4	2.3744		TNNI1	4.59672
AP003068.23	3.30928		CELF2	2.59085		EFNA1	2.93948		GLB1L2	3.41654		KCTD16	6.62972		MXD4	2.47088		PMS2P4	3.61577		RP11-34P13.13	17.5436		SLC47A1	3.92171		TNNT1	11.4298
AP006216.11	6.98264		CELSR1	2.93746		EFNB1	4.41897		GLDN	8.36093		KDELR3	2.91688		MXRA7	2.44843		PNMA6D	10.1419		RP11-356J5.12	3.08885		SLC4A11	3.36303		TNS4	2.84853
AP1M2	3.8564		CEP68	2.40837		EFNB3	2.85983		GLP2R	2.66993		KHDRBS3	2.49512		MYCN	2.98933		PNPLA7	2.12143		RP11-361D15.2	-4.72259		SLC4A3	5.21768		TOP2B	2.70994
APAF1	2.51522		CEP85L	2.58775		EFR3B	8.25065		GLTP	2.74706		KIAA0040	3.52925		MYH9	2.10497		PODNL1	4.06196		RP11-364B6.1	6.01136		SLC4A4	4.37823		TP53AIP1	3.59609
APOE	4.7348		CERK	5.46632		EGFLAM	4.53443		GLUD2	4.12841		KIAA0232	2.54664		MYLIP	3.00238		POSTN	4.0809		RP11-383C5.4	4.16139		SLC4A7	2.89074		TP53I11	2.81561
APPL1	2.21753		CERKL	3.1856		EHD2	2.19287		GLYR1	2.35405		KIAA0930	3.28679		MYO18A	2.73381		POU2AF1	6.46394		RP11-394O4.4	-5.14579		SLC4A8	3.40572		TP53INP1	6.53054
APPL2	3.01395		CFD	3.13287		EHD3	2.68444		GM2A	3.1387		KIAA1045	3.65678		MYO1D	3.63627		PPFIA4	4.51572		RP11-3B12.1	8.51854		SLC6A11	2.9526		TP63	2.81057
AQP10	4.80105		CHGB	12.1448		EHF	3.50265		GMIP	2.41141		KIAA1244	3.79033		MYO1E	2.52301		PPL	3.39		RP11-429J17.6	3.85595		SLC6A17	3.29851		TPD52L1	4.17829
AQP3	4.64025		CHP1	2.41589		EIF3L	2.6689		GNA15	4.37905		KIAA1324	4.24727		MYO5A	4.1528		PPM1E	4.04127		RP11-43F13.1	2.47462		SLC7A11	2.76058		TPMT	2.67821
AREG	4.6475		CHST3	2.51621		EIF4B	3.20249		GNL3L	2.93208		KIAA1522	2.42877		MYO5B	3.09581		PPM1H	4.6431		RP11-448G15.3	2.94904		SLC9A2	2.99994		TPPP3	5.09292
AREGB	4.146		CIB1	2.51423		EIF4EBP2	2.80494		GOLGB1	2.1077		KIAA1549	2.62843		MYOZ3	4.95373		PPM1L	2.89825		RP11-452L6.1	11.4248		SMAD7	2.14262		TPST2	2.8822
ARF5	2.43166		CKMT1A	4.1397		ELFN1	2.99541		GPC1	2.9925		KIAA1671	2.47542		NAALADL1	2.8658		PPP1R13B	2.32018		RP11-46H11.5	3.0289		SMAD9	4.8235		TRAK1	2.45513
ARG2	3.55771		CLCA2	5.63739		ELL2	2.70069		GPC4	2.86876		KIF12	3.56818		NACC2	3.16768		PPP1R14A	3.6001		RP11-497H16.5	4.37535		SMARCC1	2.09169		TREM2	6.67459
ARHGAP25	5.45132		CLN8	2.56204		ELMO3	2.18061		GPCPD1	2.36377		KIF17	2.88852		NADSYN1	2.46966		PPP1R14C	3.31843		RP11-51L5.5	9.04436		SMO	5.05562		TRIM29	4.65462
ARHGAP40	12.4228		CLSTN2	5.23008		ELMOD2	2.64884		GPD1L	2.89668		KIF1C	2.62399		NALCN	8.04047		PPP1R3B	3.61759		RP11-527N22.2	37.1026		SMURF2	2.53817		TRIM63	5.48899
ARHGAP42	2.93925		CMBL	4.2411		EMID2	3.1147		GPM6B	2.13244		KIF21B	4.22707		NALCN-AS1	5.31302		PPP1R3C	3.04283		RP11-556K13.1	4.76052		SNAI1	4.44976		TRIM7	2.43186
ARHGDIB	5.7534		CMIP	2.11695		EMILIN3	2.62849		GPR110	11.1341		KIF3B	2.24204		NANOS1	2.91607		PPP2R2C	5.26604		RP11-582J16.4	3.13445		SNAP23	2.71422		TRIML2	6.84732
ARHGEF16	4.84861		CMTM4	2.36081		ENAH	2.94634		GPR116	11.0652		KLC3	5.45999		NAT8L	2.90934		PRADC1	3.05328		RP11-598P20.5	2.82348		SNCB	26.3697		TROVE2	2.15978
ARHGEF17	2.34112		CNTNAP2	6.99507		ENC1	3.40593		GPR125	2.41734		KLF9	3.13257		NCAM2	5.20701		PRDM11	3.18853		RP11-618K13.2	6.12494		SNED1	2.78178		TRPM6	3.04942
ARHGEF3	4.11641		CNTNAP4	3.4938		ENTPD7	2.61519		GPR155	2.77225		KLHDC8B	2.80816		NCKAP5	3.47969		PRKAR2A	3.60368		RP11-677I18.3	7.49427		SNN	2.72975		TSC22D3	2.61398
ARHGEF4	3.71576		COL13A1	3.46716		EPAS1	4.346		GPR157	3.03441		KLHL24	2.54118		NCS1	2.63847		PRKAR2B	2.30509		RP11-700P18.1	4.26434		SNTA1	3.88432		TSPAN11	3.09892
ARID3B	3.30931		COL22A1	3.94653		EPB41L1	5.28299		GPR20	6.75887		KLHL33	12.017		NDRG1	6.06185		PRKCA	3.04971		RP11-706O15.7	5.61755		SOCS4	2.63987		TSPAN12	2.84205
ARL3	3.05853		COL24A1	3.47944		EPHB3	8.13001		GPR56	2.59864		KLHL6	5.63731		NDRG2	4.30988		PRKCH	3.44502		RP11-713P17.3	4.09707		SOGA1	2.9304		TSPAN13	2.22394
ARL4C	4.16118		COL4A4	2.68316		EPN3	4.87724		GPR62	5.35413		KLRD1	5.44433		NECAB3	2.68217		PRKCQ	3.09695		RP11-72M17.1	6.53964		SORBS1	3.02165		TSPAN15	4.77982
ARNT2	2.4447		COL4A5	2.68553		EPPK1	2.57574		GPR87	5.97701		KLRG2	7.14898		NEDD4L	2.53351		PRKCZ	2.60384		RP11-77I22.2	-4.45172		SORCS2	2.02603		TSPAN2	5.77244
ARRB1	8.05593		COL5A3	2.17619		EPS8L2	2.87517		GPRC5C	4.96247		KMO	4.90683		NEFL	16.5078		PROM2	5.40997		RP11-77K12.1	2.08841		SORL1	9.98707		TSPYL2	2.7347
ART5	8.17725		COL8A2	7.83908		ERBB2	2.51798		GRAMD4	2.97685		KRAS	2.68967		NEK10	3.69313		PRR5	5.2506		RP11-834C11.10	-7.32075		SOWAHC	2.42304		TTC29	2.61978
ARVCF	2.47898		COL9A2	6.73032		ERO1LB	3.13138		GRASP	4.69671		KREMEN1	3.17169		NELF	2.3765		PRR5-ARHGAP8	7.29798		RP11-846F4.12	-3.98678		SOX15	3.56108		TTC3	2.55587
ASAP3	3.54816		COL9A3	4.62175		ERRFI1	2.97691		GREB1	4.80709		KRT121P	3.04941		NEU3	2.44684		PRR5L	2.71346		RP11-848P1.9	4.57935		SOX4	2.87383		TTC7B	2.75609
ASCC3	2.79948		COPZ2	2.79679		ESPNL	2.903		GREM2	3.9392		KRT14	4.18816		NEURL1B	2.95351		PRRT2	15.7017		RP11-875O11.1	-8.08986		SOX7	5.08664		TTLL6	2.52448
ASIC1	3.83565		CORO1A	3.8018		ESRP1	3.24323		GRHL2	2.75497		KRT15	3.82152		NEURL2	2.79833		PRSS22	6.76129		RP11-941F15.1	2.44422		SPAST	2.52095		TTLL7	2.3683
ASMTL	2.60411		CORO2A	2.73544		ESRP2	4.56814		GRHL3	3.3598		KRT16	4.30071		NFATC1	2.0447		PRSS3	3.48558		RP1-197B17.3	2.13984		SPATA1	9.70902		TUB	3.72085
ASPHD1	3.12253		CPD	2.00659		ETF1	2.82007		GRIA4	3.23214		KRT19	6.85361		NHEJ1	2.60024		PRSS8	2.83006		RP11-97O12.2	5.92191		SPATA18	3.1248		TUBA1A	3.21085
ATP1A3	2.61012		CPE	2.87385		ETNK2	2.8814		GRID1	5.16848		KRT23	16.5558		NHS	4.24273		PRUNE2	2.3281		RP13-631K18.2	6.43627		SPDEF	19.4398		TUBB3	3.04782
ATP2C2	3.96174		CPEB4	2.29849		EVI5	2.95677		GRIN2A	6.41427		KRT31	13.7319		NIN	2.40967		PRX	2.87753		RP13-735L24.1	9.00753		SPEG	3.36801		TUFT1	2.83818
ATP6V0A4	4.90614		CPNE2	4.06628		EVI5L	2.48512		GRM2	4.45099		KRT5	4.22749		NINJ2	7.13342		PSD	3.23555		RP1-62D2.3	9.70811		SPINT1	2.58551		TULP4	2.50091
ATP6V0D2	9.3901		CRABP2	3.87955		EVL	2.02121		GSK3B	2.4223		KRT6A	2.97849		NIPAL1	2.67675		PSD3	4.33538		RP3-340I3.1	2.83326		SPINT2	3.08293		TYRO3	3.92082
ATP7B	2.58688		CREG2	19.8275		EVPL	4.75615		GSTM3	2.40031		KRT6C	3.54766		NKD1	2.63899		PSTPIP2	3.14777		RP3-499B10.4	6.38356		SPNS2	2.80991		TYRP1	10.5439
ATP9A	2.36844		CRNDE	3.69931		F10	2.80662		GSTM4	2.51151		KRT75	4.14622		NLRP1	3.53829		PTCHD1	5.24196		RP4-590F24.2	11.5666		SPOCK1	3.85106		UBASH3B	2.59142
B4GALNT3	2.27053		CSDC2	2.67396		F11R	3.1023		GUSBP2	4.2348		KRT80	2.93577		NLRP2	3.30293		PTGDR2	3.45338		RP4-669P10.18	3.28731		SPP1	8.8362		UBE4B	2.50521
B4GALNT4	3.16972		CST6	4.86744		F2RL1	3.75843		GXYLT1	3.0605		KRT81	3.85629		NLRP3	15.2081		PTGFRN	4.95239		RP4-740C4.4	11.2966		SPR	2.50825		UBL3	3.71294
BAALC	16.1755		CSTA	3.6502		FAH	2.49283		GXYLT2	3.38986		KRTAP19-1	5.51879		NMD3	2.66822		PTHLH	6.47641		RP4-773A18.4	7.66297		SPRED1	2.53111		ULBP3	3.61561
BACH2	2.27108		CTC-281B15.1	2.66758		FAIM2	2.62364		GYG2	7.17406		L1CAM	6.0524		NMNAT2	2.44757		PTPN14	2.74356		RP4-798C17.5	2.8003		SPRR1A	10.0875		ULK1	2.45956
BAG3	2.39487		CTC-786C10.1	5.54902		FAM101B	5.94009		HACE1	2.5776		LAD1	5.98392		NOTCH3	7.98079		PTPN3	3.15734		RP5-1050D4.5	7.42206		SPRR1B	8.43794		UNC5B	2.97355
BAIAP2	2.74875		CTD-2006C1.2	3.408		FAM108A3P	7.466		HACL1	2.36222		LAMA3	3.01474		NOTUM	4.96364		PTPRF	2.96559		RP5-1063M23.1	3.66322		SPRR2A	21.3502		UNC80	3.61094
BAIAP2L1	4.22795		CTD-2008P7.5	8.48813		FAM110C	9.37068		HAS3	6.23256		LAMB3	3.19043		NPHP4	2.18757		PTPRJ	3.0419		RP5-1187M17.10	2.05853		SPRR2B	5.80714		USP46	2.60267
BAIAP2L2	4.85223		CTD-2196E14.4	2.84775		FAM118A	2.82488		HBEGF	5.29158		LAMC2	3.47272		NPM2	-5.92112		PTPRS	2.71531		RP5-848E13.3	4.2799		SPRR2D	31.2173		USP9X	2.12523
BAIAP3	2.08382		CTD-2196E14.9	3.10742		FAM129C	5.03216		HBS1L	2.4979		LAPTM5	3.37545		NPTXR	6.18459		PTRHD1	2.81235		RP5-857K21.4	5.85145		SPRR2E	27.3794		VAMP8	2.43329
BCAS1	5.31302		CTD-2207O23.3	2.99001		FAM131B	6.17391		HCN2	8.92961		LARP1B	2.46696		NQO1	3.06839		PURB	2.09363		RP6-65G23.3	4.87917		SPRR3	3.03176		VASN	3.84002
BCAT1	2.39396		CTD-2336O2.1	13.1902		FAM154A	-3.27415		HDAC5	2.83189		LCP1	7.53944		NR2E1	4.65421		PVRL1	2.78102		RPL6P27	2.91031		SPTB	4.28861		VASP	2.38905
BCL2L10	5.74353		CTD-2523D13.2	9.79029		FAM157B	2.53274		HDLBP	2.41903		LEF1-AS1	5.8313		NRIP3	3.31648		PVRL4	2.86915		RPS17L	2.33273		SPTBN2	5.23877		VAT1	2.7545
BGN	2.19502		CTD-2552B11.4	4.66571		FAM160A1	3.212		HECW2	2.41225		LGALS7B	4.36716		NT5C3L	2.52115		PYCR1	3.35398		RPS6KA1	2.65237		SRA1	2.25025		VCAN	2.13114
BICD2	2.77034		CTD-2561B21.9	2.36544		FAM168B	2.79914		HEPHL1	13.7128		LGALSL	4.17391		NT5DC2	5.40174		RAB11FIP1	3.87325		RPS6KA2	2.41141		SRC	2.46994		VEGFA	2.68361
